# Supplementary material for: Study on the effect of cementation solution concentration on sand fixation by fiber reinforced MICP
Source: PLoS One. 2025 Aug 11;20(8):e0329673. doi: 10.1371/journal.pone.0329673 (PMC12338797; doi:10.1371/journal.pone.0329673)
Supplement: S1 File — (XLSX) [file pone.0329673.s001.xlsx]

## Sheet: 1
Shear displacement-shear stress curves data of 6 different cementation solution concentrations . (σ_n=300Kpa)								Shear displacement-shear stress curves data of 6 different cementation solution concentrations. (σ_n=100Kpa)								Shear displacement-shear stress curves data of 6 different cementation solution concentrations. (σ_n=200Kpa)
10	68.9	133.76	136.828	162.94	144.538	141.662		0	0	0	0	0	0	0		0	0	0	0	0	0	0
9.75	68.9	133.76	136.828	162.94	144.538	141.662		0.25	9	14.88	16.3285	28.815	27.8204	27.123		0.25	11	15.74	24.973	38.3913	33.1256	32.9651
9.5	69	133.99	137.628	162.94	144.838	141.662		0.5	13	22.02	36.499	55.709	50.3015	49.867		0.5	14.5	23.93	56.6695	75.551	65.63	63.0645
9.25	69.1	134.87	138.105	162.975	145.335	142.854		0.75	24	42.76	56.6695	80.682	73.3822	72.998		0.75	27	44.94	80.682	106.445	82.603	81.235
9	69.2	135.5	138.881	162.984	145.935	143.238		1	32	55.6	76.84	98.3552	92.7843	88.7502		1	35	56.86	93.5635	129.576	109.734	99.524
8.75	69.3	135.944	139.173	162.517	146.804	143.844		1.25	42	72.8	94.129	117.299	108.344	107.576		1.25	44	75.52	123.904	149.786	134.441	129.655
8.5	69.5	136.126	139.857	163.219	147.61	143.846		1.5	47	85.54	110.457	133.317	123.328	122.826		1.5	49	87.54	139.08	169.612	149.154	145.826
8.25	69.8	136.308	141.226	163.683	148.51	144.638		1.75	54	98.28	125.441	150.606	136.967	134.075		1.75	58	105.56	153.68	196.669	164.522	159.075
8	70.2	136.672	142.194	163.699	149.655	145.138		2	60	109.2	138.504	166.551	149.07	146.561		2	67	121.94	167.127	208.613	178.89	175.404
7.75	70.5	137.582	143.162	164.053	150.556	145.405		2.25	66	120.12	145.612	175.195	159.827	155.048		2.25	77	140.14	184.416	229.908	193.642	192.924
7.5	71.1	137.582	144.391	164.245	151.188	146.085		2.5	72	131.04	159.827	189.987	167.511	165.574		2.5	85	154.7	199.4	244.739	213.163	210.06
7.25	72.2	137.764	145.2	164.861	151.788	146.607		2.75	76	138.32	170.201	200.168	179.421	174.179		2.75	93	169.26	213.999	251.034	223.186	220.507
7	73	137.764	145.952	164.888	152.38	147.007		3	80	145.6	178.653	210.157	187.874	185.823		3	99	180.18	226.678	259.639	238.52	231.457
6.75	73.6	137.946	146.741	164.888	152.764	148.191		3.25	83	151.06	185.953	221.107	195.558	193.434		3.25	106	192.92	238.204	267.78	249.085	245.678
6.5	74.2	138.128	147.238	164.33	153.149	149.491		3.5	85	154.7	192.1	229.175	201.513	198.971		3.5	111	202.02	245.701	274.922	253.035	253.978
6.25	74.8	138.21	147.851	165.522	153.957	150.459		3.75	87	158.34	196.134	235.13	205.507	201.621		3.75	115	209.3	248.238	281.68	258.798	258.933
6	75.6	138.492	148.217	165.806	154.364	151.912		4	89	161.98	197.479	243.583	209.773	203.621		4	119	216.58	252.199	288.708	262.33	257.735
5.75	76.1	139.1	149.307	165.882	155.764	152.188		4.25	91	165.62	197.863	249.922	212.847	205.208		4.25	122	222.04	255.159	294.353	269.324	262.385
5.5	76.6	139.22	150.188	166.398	156.533	153.525		4.5	92	167.44	198.247	255.956	213.768	207.71		4.5	124	225.68	256.312	301.687	274.24	265.419
5.25	77.1	140.14	150.527	166.703	156.946	154.822		4.75	93	169.26	198.326	257.182	214.768	208.479		4.75	126	229.32	257.041	303.06	276.698	267.414
5	77.5	140.14	150.641	167.088	157.793	155.127		5	94	171.08	198.558	259.99	213.27	208.102		5	127	231.14	258.577	305.936	278.348	269.951
4.75	77	138.32	149.07	167.856	158.482	155.836		5.25	94.2	171.444	197.134	261.606	212.9	207.242		5.25	128	232.96	259.346	304.931	280.5	271.375
4.5	76.5	137.86	148.493	167.89	158.593	156.138		5.5	94.2	171.444	196.558	263.814	211.8	206.866		5.5	129	234.78	259.154	303.812	279.5	273.375
4.25	76	137.32	148.34	167.959	158.688	156.838		5.75	94.3	171.262	196.497	265.03	210.7	206.158		5.75	130	236.6	258.346	302.389	278.466	271.157
4	75	136.5	145.036	168.856	159.059	157.356		6	94.5	171.08	195.06	266.838	210.6	205.705		6	129.5	235.69	257.577	301.389	277.042	270.069
3.75	74	136.28	143.991	165.782	158.222	157.678		6.25	94.6	170.17	194.253	265.838	210.5	205.021		6.25	129	234.78	256.73	300.181	276.85	269.109
3.5	73	136.1	141.68	165.574	158.143	157.906		6.5	94.8	169.996	194.253	264.838	210.4	204.521		6.5	128.5	233.87	255.769	299.389	275.042	268.148
3.25	72	131.04	139.154	165.39	157.33	153.906		6.75	95	169.924	193.676	263.646	209.9	203.937		6.75	127	231.14	255.769	298.965	274.042	267.148
3	70	127.4	133.007	163.093	155.025	149.946		7	94.9	169.924	193.292	262.222	209.6	203.292		7	126	229.32	255.385	297.349	273.042	266.533
2.75	67	121.94	125.588	156.946	151.375	145.601		7.25	94.8	169.91	192.592	261.798	209.3	202.8		7.25	126	229.32	255.385	297.349	272.466	265.301
2.5	63	114.66	118.057	151.759	147.149	139.838		7.5	94.6	169.91	192.1	260.182	209.1	202.192		7.5	125.7	228.774	254.769	294.925	271.466	264.877
2.25	59	107.38	112.891	146.188	140.617	132.154		7.75	94.2	169.882	191.792	259.567	208.5	201.784		7.75	125.7	228.774	254.425	293.118	270.082	263.877
2	54	98.28	102.423	139.08	131.396	123.588		8	93.8	169.882	191.792	258.759	208	201.06		8	125.6	228.592	253.617	292.502	269.89	262.414
1.75	49	89.18	93.971	131.091	121.407	111.984		8.25	93.5	169.716	191.168	258.759	207.9	200.661		8.25	124	227.32	253.114	291.31	268.89	261.606
1.5	44	80.08	86.6371	125.565	109.497	95.497		8.5	93.2	169.716	191.184	257.143	207.5	200.045		8.5	124	227.32	252.114	290.91	268.89	260.798
1.25	38	69.16	73.1506	113.734	95.4737	83.0895		8.75	92.9	169.69	190.308	256.719	206.5	199.405		8.75	123.5	226.41	251.498	289.502	267.698	260.798
1	31	56.42	57.5115	86.445	81.6425	71.84		9	92.7	169.586	190.308	256.719	205.9	199.181		9	123.5	225.592	251.498	289.502	267.89	259.527
0.75	22	40.04	42.104	70.6928	66.4666	61.472		9.25	92.5	169.55	189.716	256.311	205.6	198.75		9.25	124.3	225.046	251.398	288.078	266.89	258.527
0.5	12	21.84	23.8545	52.8275	48.9855	48.025		9.5	92.3	169.38	189.716	256.119	205.2	198.518		9.5	124	224.5	251.298	288.27	266.698	257.719
0.25	8	14.56	15.763	27.8545	26.894	26.894		9.75	92.3	169.12	188.839	256.103	205	197.903		9.75	123.9	224.5	251.006	287.123	265.698	256.103
0	0	0	0	0	0	0		10	92.3	169.12	188.839	256.103	204.971	197.479		10	123.9	223.964	251.006	287.123	265.698	256.103

## Sheet: 2
Stress-strain curves data of 6 samples with different cementation solution concentrations.
0.00107	1.2479	3.31989	3.29635	3.22907	3.22907	3.29635
0.0014	1.34208	3.46116	3.1618	3.1618	3.22907	3.43089
0.00186	1.31854	3.5318	3.36362	3.09453	3.1618	3.43089
0.00249	1.36563	3.5318	3.29635	3.1618	3.1618	3.29635
0.00325	1.41272	3.17862	3.22907	3.22907	3.22907	3.29635
0.00408	1.43626	3.31989	3.29635	3.09453	3.29635	3.29635
0.00493	1.53045	3.5318	3.1618	3.22907	3.36362	3.43089
0.00582	1.64817	3.67307	3.29635	3.49816	3.49816	3.36362
0.00678	1.71881	3.60243	3.43089	3.43089	3.36362	3.43089
0.00777	1.83654	3.5318	3.29635	3.36362	3.22907	3.43089
0.00875	1.97781	3.67307	3.49816	3.43089	3.36362	3.43089
0.00977	2.07199	3.5318	3.56544	3.63271	3.36362	3.29635
0.0108	2.16617	3.67307	3.43089	3.43089	3.36362	3.43089
0.01186	2.33099	3.60243	3.36362	3.43089	3.36362	3.36362
0.01295	2.51935	3.5318	3.29635	3.56544	3.43089	3.43089
0.01402	2.66062	3.67307	3.36362	3.29635	3.36362	3.49816
0.01511	2.77835	3.74371	3.49816	3.36362	3.49816	3.43089
0.0162	2.89608	3.81434	3.63271	3.36362	3.49816	3.69998
0.01728	3.03735	3.67307	3.56544	3.43089	3.56544	3.56544
0.01838	3.20216	3.74371	3.56544	3.56544	3.76725	3.63271
0.01948	3.34344	3.81434	3.63271	3.49816	3.69998	3.63271
0.02058	3.50825	3.88498	3.49816	3.43089	3.69998	3.69998
0.02168	3.67307	3.60243	3.43089	3.49816	3.63271	3.76725
0.02277	3.83789	3.74371	3.49816	3.56544	3.69998	3.76725
0.02387	4.02625	3.67307	3.69998	3.56544	3.76725	3.76725
0.025	4.23816	3.74371	3.69998	3.76725	3.69998	3.76725
0.02612	4.35589	3.81434	3.69998	3.76725	3.69998	3.9018
0.02725	4.47361	3.60243	3.69998	3.56544	3.69998	3.83452
0.02834	4.68552	3.81434	3.63271	3.56544	3.9018	3.96907
0.02945	4.85034	3.88498	3.76725	3.49816	3.9018	3.9018
0.03055	4.99161	4.02625	3.76725	3.63271	3.9018	3.69998
0.03162	5.13288	3.95561	3.56544	3.69998	3.9018	3.96907
0.03271	5.25061	3.95561	3.76725	3.69998	3.96907	3.9018
0.0338	5.39188	3.88498	3.83452	3.69998	4.10361	3.9018
0.03491	5.60379	4.02625	3.83452	3.63271	4.10361	3.96907
0.03606	5.7686	4.23816	3.76725	3.76725	4.10361	4.17089
0.0372	5.90988	4.16752	3.76725	3.96907	3.96907	3.96907
0.03836	6.07469	4.02625	3.83452	3.83452	4.10361	3.83452
0.03946	6.23951	4.09689	4.03634	3.69998	4.10361	3.96907
0.04055	6.47496	4.23816	3.76725	3.83452	3.96907	4.03634
0.04166	6.5456	4.30879	3.63271	3.83452	4.03634	4.10361
0.04276	6.63978	4.02625	3.9018	3.96907	3.96907	4.10361
0.04385	6.73396	4.02625	4.03634	3.96907	4.17089	4.23816
0.04495	6.87524	4.16752	4.10361	3.96907	4.43998	4.17089
0.04606	7.04005	4.16752	3.96907	3.9018	4.3727	4.23816
0.04719	7.13423	4.23816	3.83452	3.69998	4.23816	4.30543
0.04831	7.27551	4.09689	3.96907	3.9018	4.30543	4.3727
0.04943	7.39323	4.16752	4.03634	3.83452	4.43998	4.3727
0.05054	7.51096	4.23816	4.10361	3.76725	4.50725	4.17089
0.05163	7.67578	4.37943	4.23816	3.9018	4.64179	4.30543
0.05275	7.7935	4.30879	4.17089	3.96907	4.50725	4.30543
0.05386	7.84059	4.09689	4.23816	3.96907	4.57452	4.30543
0.05499	7.91123	4.09689	4.17089	4.23816	4.57452	4.23816
0.0561	8.0525	4.16752	4.10361	4.10361	4.57452	4.3727
0.05719	8.21732	4.23816	4.03634	4.17089	4.77634	4.50725
0.05831	8.24086	4.23816	4.17089	3.96907	4.84361	4.50725
0.05943	8.38214	4.23816	4.10361	3.9018	4.77634	4.50725
0.06054	8.54695	4.16752	3.96907	4.30543	4.77634	4.57452
0.06167	8.5705	4.37943	3.96907	4.23816	4.91088	4.50725
0.06278	8.68823	4.45007	4.10361	4.17089	4.91088	4.57452
0.06389	8.73532	4.37943	4.10361	4.43998	5.04543	4.50725
0.065	8.85304	4.45007	4.17089	4.3727	4.97815	4.50725
0.06608	8.94722	4.23816	4.23816	4.30543	4.97815	4.57452
0.06718	9.04141	4.23816	4.30543	4.30543	4.97815	4.64179
0.06827	9.11204	4.45007	4.17089	4.17089	5.04543	4.70907
0.06936	9.15913	4.5207	4.30543	4.30543	5.17997	4.77634
0.07051	9.25331	4.45007	4.30543	4.3727	5.17997	4.77634
0.07164	9.3004	4.5207	4.23816	4.30543	5.1127	4.70907
0.07279	9.48877	4.37943	4.43998	4.23816	5.24724	4.57452
0.07389	9.51231	4.45007	4.3727	4.43998	5.24724	4.57452
0.07499	9.65358	4.66197	4.43998	4.50725	5.31452	4.70907
0.07611	9.74776	4.73261	4.30543	4.57452	5.31452	4.84361
0.0772	9.77131	4.73261	4.57452	4.57452	5.38179	4.91088
0.07831	9.8184	4.59134	4.57452	4.50725	5.38179	4.84361
0.0794	9.93613	4.5207	4.57452	4.57452	5.38179	4.91088
0.0805	10.0068	4.59134	4.50725	4.70907	5.38179	4.84361
0.08164	10.0774	4.80325	4.43998	4.50725	5.38179	4.91088
0.08274	10.148	4.66197	4.43998	4.64179	5.65088	4.84361
0.08386	10.2187	4.59134	4.50725	4.64179	5.51633	4.91088
0.08498	10.2658	4.59134	4.50725	4.70907	5.44906	4.97815
0.08608	10.3364	4.59134	4.43998	4.64179	5.51633	4.97815
0.0872	10.5012	4.80325	4.50725	4.64179	5.58361	5.1127
0.08833	10.5718	4.87388	4.57452	4.64179	5.58361	5.1127
0.08943	10.6189	4.87388	4.70907	4.77634	5.51633	5.1127
0.09054	10.6425	4.87388	4.77634	4.57452	5.65088	5.04543
0.09163	10.7367	4.80325	4.64179	4.70907	5.78542	5.04543
0.09275	10.7838	4.87388	4.64179	4.84361	5.91997	5.31452
0.09387	10.8544	4.80325	4.64179	4.91088	5.8527	5.24724
0.09499	10.8779	4.80325	4.57452	4.70907	5.65088	5.24724
0.0961	10.9486	4.80325	4.64179	4.77634	5.71815	5.24724
0.0972	11.0663	4.94452	4.70907	4.91088	5.8527	5.38179
0.09832	11.1369	4.87388	4.77634	4.97815	5.91997	5.24724
0.09944	11.2547	4.87388	4.70907	5.1127	6.05451	5.24724
0.10052	11.3018	4.87388	4.64179	5.04543	5.98724	5.17997
0.10161	11.3253	4.80325	4.77634	4.91088	5.98724	5.38179
0.1027	11.3959	4.87388	4.91088	4.97815	6.05451	5.31452
0.1038	11.443	5.01515	4.84361	5.04543	6.05451	5.31452
0.10496	11.5137	4.87388	4.91088	5.17997	6.12178	5.24724
0.1061	11.5137	5.15643	4.70907	5.17997	6.3236	5.24724
0.10724	11.6314	5.2977	4.77634	5.1127	6.18906	5.44906
0.10834	11.702	5.2977	4.84361	5.17997	6.05451	5.65088
0.10945	11.7962	5.22706	4.97815	5.38179	6.18906	5.51633
0.11056	11.8668	5.01515	5.04543	5.31452	6.3236	5.51633
0.11166	11.8668	5.08579	5.17997	5.24724	6.45815	5.58361
0.11276	11.9375	4.94452	5.1127	5.38179	6.52542	5.65088
0.11384	12.0317	5.08579	5.04543	5.24724	6.52542	5.65088
0.11495	12.1258	5.01515	4.91088	5.44906	6.59269	5.71815
0.11608	12.1258	5.36833	4.91088	5.51633	6.52542	5.71815
0.11719	12.1965	5.43897	4.97815	5.58361	6.59269	5.71815
0.11831	12.2907	5.22706	4.97815	5.71815	6.52542	5.71815
0.11941	12.3142	5.2977	4.91088	5.78542	6.65996	5.78542
0.12052	12.3848	5.2977	5.04543	5.58361	6.79451	5.8527
0.12164	12.4555	5.22706	5.24724	5.44906	6.92905	5.71815
0.12275	12.5026	5.2977	5.1127	5.51633	6.92905	5.71815
0.12387	12.5732	5.2977	5.31452	5.58361	6.92905	5.8527
0.12499	12.6438	5.43897	5.24724	5.65088	7.0636	5.8527
0.12608	12.6909	5.22706	5.1127	5.71815	6.86178	5.98724
0.12719	12.7851	5.22706	5.24724	5.71815	6.86178	6.18906
0.12832	12.8087	5.43897	5.38179	5.65088	6.99633	5.98724
0.12944	12.8322	5.36833	5.31452	5.65088	7.0636	5.8527
0.13055	12.9028	5.58024	5.17997	5.71815	6.99633	5.98724
0.13166	12.9735	5.58024	5.04543	5.91997	7.0636	5.98724
0.13278	13.0677	5.50961	5.17997	5.91997	7.0636	5.91997
0.13388	13.0677	5.58024	5.17997	5.71815	7.13087	6.05451
0.13495	13.1383	5.50961	5.38179	5.78542	7.19814	6.3236
0.13605	13.2325	5.50961	5.44906	5.98724	7.26541	6.25633
0.13713	13.3267	5.43897	5.31452	6.18906	7.39996	6.12178
0.13825	13.3737	5.65088	5.38179	6.12178	7.39996	6.25633
0.1394	13.4444	5.65088	5.38179	6.18906	7.33269	6.3236
0.14054	13.515	5.50961	5.31452	5.98724	7.39996	6.3236
0.14168	13.5856	5.65088	5.31452	6.12178	7.60178	6.18906
0.14277	13.6563	5.65088	5.51633	6.18906	7.73632	6.05451
0.14386	13.6798	5.79215	5.38179	6.3236	7.60178	6.12178
0.14499	13.7034	5.79215	5.24724	6.39087	7.60178	6.05451
0.14608	13.7269	5.79215	5.24724	6.3236	7.5345	6.18906
0.14719	13.774	5.86279	5.38179	6.45815	7.66905	6.39087
0.14829	13.8446	5.93342	5.51633	6.3236	7.80359	6.45815
0.14938	13.9859	5.93342	5.58361	6.52542	7.93814	6.3236
0.15052	14.0801	5.86279	5.51633	6.52542	7.80359	6.3236
0.15163	14.0801	6.00406	5.44906	6.59269	7.80359	6.52542
0.15275	14.1037	5.86279	5.51633	6.45815	8.07268	6.59269
0.15387	14.1507	6.00406	5.58361	6.3236	8.07268	6.45815
0.15496	14.1978	6.14533	5.51633	6.52542	8.13996	6.45815
0.15608	14.292	6.14533	5.38179	6.45815	8.07268	6.65996
0.15719	14.3391	6.00406	5.65088	6.59269	8.07268	6.65996
0.15832	14.4333	6.14533	5.58361	6.52542	8.13996	6.52542
0.15943	14.4568	6.07469	5.58361	6.72724	8.20723	6.52542
0.16052	14.5746	6.14533	5.71815	6.86178	8.07268	6.59269
0.16163	14.5981	6.14533	5.78542	6.72724	8.34177	6.72724
0.16276	14.6687	6.14533	5.78542	6.79451	8.47632	6.72724
0.16389	14.7394	6.14533	5.71815	6.92905	8.40905	6.86178
0.16501	14.8336	6.21597	5.8527	6.92905	8.2745	6.92905
0.1661	14.8806	6.35724	5.8527	6.92905	8.54359	6.99633
0.16721	14.9277	6.2866	5.8527	6.99633	8.54359	6.99633
0.16833	14.9984	6.21597	5.98724	7.13087	8.61086	6.99633
0.1694	15.069	6.2866	5.8527	7.13087	8.61086	6.92905
0.1705	15.0925	6.14533	5.78542	7.19814	8.61086	6.92905
0.17158	15.1867	6.21597	5.8527	7.0636	8.74541	6.99633
0.17269	15.2574	6.42787	5.8527	7.13087	8.74541	6.86178
0.17384	15.328	6.56915	6.12178	7.0636	8.87995	6.99633
0.17499	15.328	6.56915	6.05451	7.13087	8.81268	7.0636
0.17615	15.3986	6.49851	6.05451	7.13087	8.94722	7.19814
0.17724	15.4928	6.42787	5.91997	7.13087	8.87995	7.33269
0.17833	15.5399	6.42787	5.8527	7.39996	8.87995	7.26541
0.17943	15.587	6.42787	5.98724	7.5345	8.94722	7.19814
0.18053	15.6105	6.49851	6.12178	7.46723	9.14904	7.13087
0.18164	15.6576	6.49851	5.98724	7.46723	9.0145	7.26541
0.18274	15.7518	6.63978	5.98724	7.33269	8.87995	7.39996
0.18385	15.8225	6.49851	5.91997	7.39996	9.0145	7.19814
0.18498	15.8931	6.63978	5.91997	7.39996	9.21631	7.26541
0.18609	15.9637	6.63978	5.98724	7.60178	9.21631	7.46723
0.18722	15.9873	6.71042	6.05451	7.66905	9.21631	7.46723
0.18833	16.0108	6.78105	6.12178	7.60178	9.35086	7.39996
0.18941	16.0344	6.78105	6.12178	7.60178	9.28359	7.26541
0.19053	16.1521	6.92233	6.39087	7.60178	9.35086	7.33269
0.19164	16.1992	6.92233	6.25633	7.80359	9.4854	7.33269
0.19275	16.2934	6.85169	6.05451	7.66905	9.4854	7.46723
0.19386	16.3169	6.85169	6.3236	7.80359	9.55268	7.46723
0.19496	16.364	6.85169	6.3236	7.87087	9.55268	7.66905
0.19608	16.4582	6.85169	6.25633	8.00541	9.61995	7.73632
0.19721	16.5524	7.0636	6.3236	8.07268	9.61995	7.80359
0.19833	16.5524	7.0636	6.25633	8.00541	9.68722	7.73632
0.19945	16.5759	7.0636	6.3236	8.07268	9.68722	7.80359
0.20055	16.6701	6.99296	6.3236	8.2745	9.82176	7.87087
0.20166	16.7878	6.92233	6.39087	8.20723	9.88904	7.80359
0.20276	16.8585	6.85169	6.39087	8.20723	9.88904	7.93814
0.20384	16.8585	6.99296	6.39087	8.2745	9.95631	7.87087
0.20494	16.9291	7.13423	6.45815	8.34177	9.95631	7.93814
0.20603	16.9762	7.27551	6.39087	8.34177	10.0908	7.93814
0.20714	16.9762	7.41678	6.45815	8.40905	9.88904	8.00541
0.20828	17.0704	7.27551	6.3236	8.40905	10.0236	8.00541
0.20943	17.1645	7.20487	6.3236	8.47632	10.2254	8.00541
0.21057	17.2352	7.27551	6.3236	8.40905	10.2254	8.13996
0.21167	17.2823	7.34614	6.52542	8.40905	10.2927	7.93814
0.21276	17.3529	7.41678	6.72724	8.54359	10.2254	8.20723
0.21388	17.3764	7.48741	6.59269	8.67813	10.0908	8.13996
0.21497	17.4471	7.55805	6.52542	8.61086	10.2254	8.00541
0.21607	17.5413	7.41678	6.39087	8.61086	10.3599	8.13996
0.21718	17.5413	7.55805	6.59269	8.67813	10.2927	8.20723
0.21828	17.6825	7.62869	6.59269	8.67813	10.4945	8.2745
0.21942	17.8003	7.55805	6.72724	8.74541	10.3599	8.2745
0.22052	17.7767	7.55805	6.59269	8.87995	10.4272	8.2745
0.22164	17.8709	7.69932	6.65996	8.74541	10.5618	8.34177
0.22275	17.8944	7.62869	6.65996	8.81268	10.629	8.2745
0.22384	17.9886	7.48741	6.72724	8.81268	10.629	8.40905
0.22496	17.9651	7.62869	6.79451	8.87995	10.5618	8.47632
0.22608	18.0122	7.76996	6.92905	9.14904	10.6963	8.54359
0.22721	18.0828	7.76996	6.86178	9.28359	10.7636	8.61086
0.22832	18.1534	7.84059	6.79451	9.14904	10.7636	8.54359
0.22941	18.2476	7.98187	6.86178	9.14904	10.9654	8.67813
0.23054	18.3183	7.84059	6.92905	9.0145	10.8981	8.54359
0.23166	18.4124	7.91123	6.92905	9.14904	10.6963	8.40905
0.23277	18.4595	7.98187	6.79451	9.35086	10.8308	8.47632
0.23389	18.4831	8.12314	6.86178	9.21631	10.8308	8.74541
0.23499	18.5066	8.12314	6.99633	9.28359	10.8981	8.81268
0.2361	18.6243	7.98187	6.86178	9.55268	10.9654	8.54359
0.23721	18.6714	7.91123	6.86178	9.4854	11.0327	8.67813
0.23829	18.6479	7.98187	6.99633	9.4854	11.0999	8.74541
0.23938	18.7656	8.26441	6.92905	9.41813	11.2345	8.74541
0.24047	18.7892	8.12314	7.0636	9.55268	11.1672	8.74541
0.24158	18.8598	8.0525	6.92905	9.68722	11.1672	8.81268
0.24273	18.9304	8.19377	6.92905	9.61995	11.2345	8.81268
0.24388	19.0011	8.26441	6.99633	9.61995	11.3018	9.0145
0.24502	19.0717	8.40568	7.19814	9.68722	11.3018	9.08177
0.24611	19.0953	8.26441	7.33269	9.68722	11.5709	9.0145
0.2472	19.1424	8.19377	7.33269	9.82176	11.5036	9.0145
0.24832	19.213	8.33505	7.33269	9.95631	11.7054	9.08177
0.24941	19.2836	8.26441	7.46723	9.95631	11.7727	9.21631
0.25052	19.3072	8.40568	7.46723	9.95631	11.7054	9.28359
0.25162	19.4484	8.47632	7.46723	10.0236	11.7727	9.28359
0.25272	19.5191	8.68823	7.33269	9.95631	11.9072	9.35086
0.25385	19.5191	8.54695	7.33269	10.0908	11.7727	9.41813
0.25496	19.5662	8.61759	7.5345	10.0236	11.7727	9.41813
0.25608	19.6839	8.54695	7.46723	10.0236	11.9072	9.4854
0.2572	19.731	8.75886	7.39996	10.0236	11.9745	9.41813
0.2583	19.7781	8.90013	7.33269	10.0236	12.0418	9.41813
0.25943	19.8252	8.90013	7.39996	10.1581	12.0418	9.4854
0.26055	19.9194	8.75886	7.39996	10.2927	11.9072	9.4854
0.26166	19.99	8.75886	7.5345	10.4272	11.9072	9.41813
0.26276	20.0135	8.68823	7.39996	10.3599	12.109	9.55268
0.26384	20.1077	8.8295	7.39996	10.4272	12.109	9.55268
0.26496	20.1783	9.11204	7.66905	10.5618	12.3108	9.61995
0.26609	20.2254	9.11204	7.66905	10.5618	12.3108	9.75449
0.26722	20.2725	8.97077	7.66905	10.629	12.3781	9.75449
0.26834	20.2961	8.97077	7.66905	10.4945	12.4454	9.61995
0.26943	20.3903	9.11204	7.60178	10.4272	12.5799	9.75449
0.27055	20.4138	8.97077	7.46723	10.4272	12.5799	9.75449
0.27164	20.4609	9.11204	7.60178	10.629	12.7145	9.61995
0.27273	20.5551	9.18268	7.66905	10.6963	12.5799	9.82176
0.27382	20.5786	9.25331	7.73632	10.7636	12.6472	10.0236
0.27491	20.6728	9.25331	7.80359	10.8308	12.6472	10.0236
0.27602	20.7434	9.32395	7.73632	10.8308	12.7145	9.95631
0.27717	20.767	9.46522	7.5345	10.8981	12.849	10.0236
0.27832	20.8376	9.46522	7.73632	10.8981	12.9163	10.0908
0.27948	20.9082	9.53586	7.66905	11.0327	12.849	10.0908
0.28058	20.9553	9.39459	7.66905	11.1672	12.849	10.1581
0.28166	21.026	9.46522	7.80359	11.0327	12.849	10.3599
0.28277	21.0966	9.53586	7.80359	11.0999	12.9163	10.0908
0.28386	21.1908	9.46522	7.80359	11.2345	12.9836	10.2254
0.28497	21.2379	9.60649	7.73632	11.2345	12.9836	10.3599
0.28606	21.3085	9.8184	7.93814	11.3018	12.9836	10.1581
0.28717	21.3792	9.8184	7.87087	11.2345	12.9836	10.1581
0.2883	21.5204	9.88904	7.87087	11.369	13.1181	10.2927
0.2894	21.544	9.95967	8.00541	11.5036	13.2526	10.4272
0.29054	21.5911	9.88904	8.00541	11.5709	13.3199	10.4272
0.29164	21.6382	9.8184	7.93814	11.6381	13.3199	10.4945
0.29273	21.6852	10.0303	8.07268	11.5036	13.3199	10.4272
0.29386	21.6852	9.95967	7.93814	11.6381	13.1854	10.629
0.29498	21.803	10.0303	8.00541	11.7727	13.3199	10.6963
0.2961	21.8736	10.1009	8.07268	11.7727	13.4545	10.8308
0.29719	21.9442	10.2422	8.00541	11.9072	13.4545	10.629
0.29828	22.0384	10.2422	8.07268	11.9072	13.589	10.7636
0.2994	22.1326	10.2422	8.13996	11.9072	13.8581	10.8981
0.30053	22.1326	10.1716	8.00541	12.109	13.7236	10.7636
0.30166	22.1326	10.3128	8.13996	11.9745	13.7908	10.7636
0.30278	22.1797	10.5248	8.20723	12.0418	13.6563	10.6963
0.30387	22.2974	10.4541	8.13996	12.3108	13.7908	10.7636
0.30499	22.3916	10.2422	8.07268	12.2436	13.9926	11.0327
0.30609	22.3916	10.3128	8.20723	12.1763	13.8581	10.9654
0.30718	22.4387	10.3128	8.20723	12.3781	13.9254	10.8308
0.30827	22.4622	10.4541	8.13996	12.3781	13.9926	10.9654
0.30935	22.5329	10.666	8.40905	12.4454	14.0599	11.0999
0.31047	22.6742	10.7367	8.54359	12.5127	14.1945	10.9654
0.31162	22.7212	10.666	8.47632	12.6472	14.1945	11.2345
0.31276	22.839	10.9486	8.34177	12.7145	14.2617	11.3018
0.31389	22.8861	10.8779	8.40905	12.7818	14.3963	11.3018
0.31499	22.8861	11.0192	8.34177	12.6472	14.4636	11.4363
0.3161	22.9332	10.9486	8.40905	12.7818	14.5308	11.4363
0.3172	22.9802	10.9486	8.47632	12.7818	14.3963	11.5036
0.3183	23.098	11.0192	8.54359	12.7818	14.5308	11.5709
0.31941	23.1686	10.9486	8.54359	12.9163	14.4636	11.7727
0.3205	23.1686	11.0192	8.40905	13.0508	14.5981	11.7054
0.32161	23.2628	11.3724	8.47632	13.1854	14.6654	11.7054
0.32274	23.3334	11.5137	8.54359	13.1854	14.7326	11.6381
0.32385	23.4041	11.1605	8.54359	13.1181	14.9345	11.6381
0.32498	23.4747	11.3018	8.67813	13.1854	14.9345	11.7727
0.32609	23.4747	11.5137	8.67813	13.1854	14.7999	11.7727
0.32719	23.5924	11.5137	8.74541	13.3872	14.9345	11.7727
0.32833	23.6866	11.443	8.67813	13.3199	15.0017	11.9745
0.32943	23.7337	11.5137	8.67813	13.3872	15.1363	12.0418
0.33054	23.7808	11.5843	8.67813	13.3199	15.1363	11.9745
0.33166	23.8514	11.7256	8.74541	13.4545	15.2035	11.9745
0.33274	23.875	11.7962	8.74541	13.5217	15.2708	11.9745
0.33387	23.8985	11.7962	9.0145	13.6563	15.2708	12.3108
0.33499	23.9691	11.7256	8.94722	13.7908	15.4726	12.2436
0.3361	24.0633	11.8668	8.74541	13.9254	15.4054	12.109
0.33722	24.1104	11.7256	9.0145	13.8581	15.3381	12.2436
0.33832	24.1575	11.9375	9.0145	13.7236	15.4726	12.1763
0.33943	24.2517	12.0081	8.94722	13.7908	15.6072	12.4454
0.34054	24.3223	12.1494	8.87995	14.0599	15.6745	12.4454
0.34162	24.3459	12.22	8.87995	14.0599	15.6745	12.5799
0.34272	24.393	12.1494	9.14904	14.2617	15.6745	12.5127
0.3438	24.4871	12.22	9.14904	14.3963	15.6745	12.5127
0.34493	24.5107	12.2907	8.94722	14.2617	15.809	12.5127
0.34607	24.6049	12.5026	9.08177	14.329	15.809	12.7145
0.34721	24.652	12.3613	9.28359	14.5308	15.6745	12.7145
0.34836	24.7461	12.3613	9.28359	14.5308	15.7417	12.9163
0.34945	24.8403	12.5026	9.21631	14.3963	15.809	12.849
0.35054	24.8639	12.6438	9.28359	14.5308	15.809	12.7145
0.35164	24.9581	12.5732	9.28359	14.5308	15.9436	12.7145
0.35273	24.9816	12.7145	9.35086	14.5308	16.0781	12.9836
0.35384	24.9816	12.7851	9.35086	14.6654	16.1454	12.9836
0.35493	25.1229	12.8558	9.28359	14.7999	16.1454	13.1181
0.35604	25.1935	12.8558	9.4854	14.9345	16.2799	13.1181
0.35718	25.217	12.7851	9.55268	15.0017	16.2799	13.2526
0.35829	25.3348	12.9264	9.55268	15.069	16.2799	13.2526
0.35943	25.3583	12.8558	9.55268	14.9345	16.2799	13.3199
0.36053	25.3819	12.997	9.55268	15.2708	16.4817	13.3199
0.36162	25.5231	13.1383	9.4854	15.2035	16.549	13.3872
0.36275	25.5702	13.0677	9.55268	15.2035	16.6163	13.4545
0.36387	25.6173	13.2089	9.61995	15.3381	16.6163	13.4545
0.36498	25.6173	13.4915	9.61995	15.4054	16.549	13.3199
0.36609	25.6409	13.5621	9.4854	15.4054	16.7508	13.5217
0.36718	25.7586	13.7034	9.55268	15.4054	16.6836	13.6563
0.36831	25.8057	13.6327	9.68722	15.4726	16.6163	13.7236
0.36943	25.8292	13.5621	9.68722	15.6072	16.8854	13.7236
0.37055	25.947	13.7034	9.68722	15.6745	16.9526	13.7908
0.37167	26.0176	13.8446	9.82176	15.5399	17.1545	13.7236
0.37277	26.0647	13.9153	9.88904	15.6072	17.2217	13.7908
0.37388	26.1353	13.774	9.88904	15.6745	17.0872	13.9254
0.37498	26.2766	13.9153	10.0236	15.6745	17.1545	13.7908
0.37606	26.2766	13.9859	10.0236	15.9436	17.3563	13.9254
0.37716	26.2766	14.0566	9.95631	16.0108	17.4235	14.0599
0.37824	26.3943	14.1272	9.95631	16.0781	17.4908	13.9926
0.37937	26.4885	14.1272	10.0236	16.1454	17.3563	14.1272
0.3805	26.4885	14.1978	9.88904	16.3472	17.3563	14.1272
0.38166	26.5827	14.4097	9.88904	16.2799	17.6926	14.0599
0.3828	26.6062	14.4804	9.95631	16.4145	17.7599	14.1945
0.3839	26.7239	14.2685	10.0236	16.2799	17.6926	14.329
0.385	26.771	14.3391	10.1581	16.3472	17.6254	14.1945
0.38611	26.7946	14.6923	10.0236	16.6163	17.6926	14.4636
0.38719	26.8181	14.6923	10.0908	16.6163	18.029	14.3963
0.38829	26.8181	14.6217	10.2254	16.6163	17.8944	14.3963
0.38938	26.9123	14.7629	10.3599	16.6163	17.8944	14.7326
0.39048	26.9829	14.9042	10.2254	16.6836	18.029	14.5981
0.39162	27.0771	14.9042	10.2927	16.6836	18.1635	14.5981
0.39274	27.1948	14.9748	10.2927	16.8181	18.029	14.5981
0.39387	27.2184	15.1161	10.3599	16.8854	18.2308	14.5981
0.39498	27.2184	15.0455	10.3599	16.8181	18.3653	14.7326
0.39607	27.3126	15.0455	10.4272	17.0199	18.3653	14.9345
0.39719	27.3361	15.1867	10.4945	17.1545	18.3653	15.0017
0.39831	27.4303	15.4693	10.3599	17.1545	18.2981	15.069
0.39943	27.4774	15.6105	10.4272	17.2217	18.6344	14.8672
0.40053	27.5951	15.6812	10.5618	17.3563	18.5672	14.9345
0.40162	27.5951	15.6105	10.5618	17.4235	18.6344	15.2035
0.40275	27.6422	15.7518	10.5618	17.4235	18.6344	15.2708
0.40387	27.7599	15.7518	10.6963	17.3563	18.5672	15.2035
0.40501	27.7835	15.8225	10.7636	17.6926	18.7017	15.2708
0.40611	27.807	15.7518	10.6963	17.8272	18.8363	15.4054
0.40721	27.9012	16.0344	10.6963	17.7599	19.0381	15.2708
0.40833	28.0189	16.2463	10.7636	17.8944	19.0381	15.1363
0.40942	28.0189	16.3169	10.629	18.029	19.0381	15.4054
0.4105	28.066	16.2463	10.7636	18.0963	19.1054	15.6072
0.4116	28.1131	16.2463	10.8308	17.9617	19.3072	15.5399
0.41269	28.2073	16.3876	10.8981	18.029	19.4417	15.5399
0.4138	28.2073	16.4582	10.7636	18.029	19.509	15.6072
0.41495	28.3015	16.4582	10.7636	18.1635	19.4417	15.809
0.4161	28.3486	16.5995	10.8981	18.2981	19.509	15.809
0.41726	28.4663	16.6701	10.8981	18.5672	19.5763	15.7417
0.41835	28.5134	16.6701	10.9654	18.4326	19.7108	15.9436
0.41944	28.4898	16.7407	10.9654	18.5672	19.5763	15.9436
0.42055	28.5605	16.882	11.0999	18.7017	19.7108	16.0781
0.42164	28.6076	16.882	11.0327	18.6344	19.7108	16.0781
0.42275	28.6782	17.1645	11.0327	18.8363	19.4417	16.0108
0.42384	28.7959	17.2352	11.2345	18.9708	19.5763	16.0781
0.42494	28.8901	17.3058	11.2345	19.0381	19.9799	16.1454
0.42608	28.9608	17.3058	11.2345	18.9035	20.0472	16.2799
0.42718	29.0078	17.3058	11.2345	18.9708	20.0472	16.3472
0.42832	29.0785	17.5884	11.3018	19.2399	20.249	16.2799
0.42942	29.102	17.659	11.3018	19.2399	20.1817	16.2799
0.43051	29.1256	17.5884	11.3018	19.2399	20.3163	16.3472
0.43164	29.2433	17.8003	11.3018	19.2399	20.3163	16.549
0.43275	29.2668	18.0828	11.5709	19.3072	20.4508	16.6836
0.43387	29.3375	18.0828	11.5709	19.3744	20.5181	16.6836
0.43497	29.2904	18.0828	11.4363	19.6435	20.5181	16.8854
0.43606	29.3846	18.1534	11.3018	19.5763	20.4508	16.8854
0.43719	29.4788	18.0122	11.5709	19.5763	20.6526	16.7508
0.4383	29.5494	18.2241	11.6381	19.6435	20.7199	16.8854
0.43943	29.62	18.3653	11.7054	19.6435	20.9217	17.0872
0.44055	29.6907	18.436	11.7054	19.7781	21.0562	17.2217
0.44166	29.7613	18.5773	11.6381	19.9126	20.989	17.0872
0.44278	29.8084	18.5066	11.5036	20.0472	21.0562	17.0872
0.44387	29.879	18.9304	11.7054	20.1144	20.989	17.0872
0.44495	29.9026	18.8598	11.7054	20.249	20.989	17.1545
0.44604	29.9496	18.8598	11.7727	20.249	21.1235	17.3563
0.44713	30.0909	18.8598	11.9072	20.3163	21.1908	17.3563
0.44827	30.1616	18.8598	11.8399	20.5853	21.1908	17.289
0.4494	30.1145	19.0717	12.109	20.6526	21.2581	17.4908
0.45055	30.1851	19.1424	11.9072	20.4508	21.4599	17.6254
0.4517	30.2793	19.3543	11.9745	20.6526	21.5944	17.5581
0.45279	30.3028	19.5662	11.9745	20.7199	21.5944	17.6926
0.45389	30.3028	19.5662	11.9072	20.7199	21.5944	17.8272
0.45499	30.397	19.4955	12.1763	20.7199	21.7963	17.6254
0.45607	30.5147	19.7074	12.1763	20.8544	21.5944	17.6254
0.45717	30.5383	19.7781	12.109	20.989	21.6617	17.6926
0.45827	30.5854	19.6368	12.109	21.1235	21.7963	17.7599
0.45937	30.6325	19.9194	12.0418	21.1908	21.7963	17.8272
0.4605	30.7266	20.0606	12.1763	21.2581	21.7963	17.9617
0.46162	30.8208	20.1313	12.3108	21.1235	21.9981	18.0963
0.46275	30.915	20.4138	12.4454	21.2581	21.9981	18.029
0.46385	30.9621	20.5551	12.3781	21.2581	22.2672	18.0963
0.46495	31.0092	20.6257	12.3108	21.4599	22.2672	18.1635
0.46608	31.0327	20.6963	12.3108	21.5271	22.4017	18.2981
0.46719	31.0798	20.767	12.4454	21.6617	22.469	18.4999
0.46831	31.174	20.6963	12.5127	21.6617	22.5362	18.3653
0.46941	31.1505	20.767	12.5799	21.8635	22.5362	18.4999
0.4705	31.2447	20.9082	12.5127	21.7963	22.4017	18.4326
0.47163	31.3153	21.0495	12.4454	21.8635	22.469	18.5672
0.47275	31.433	21.1202	12.5799	22.0653	22.6035	18.769
0.47387	31.433	21.1908	12.849	22.2672	22.8053	18.7017
0.47501	31.4566	21.3321	12.7818	22.1999	22.8053	18.5672
0.4761	31.5272	21.4027	12.7145	22.1999	22.7381	18.7017
0.47722	31.5743	21.544	12.7145	22.3344	22.8726	18.8363
0.47831	31.6685	21.544	12.7818	22.469	23.0744	18.9708
0.47939	31.7391	21.6146	12.6472	22.469	23.2762	19.0381
0.48048	31.7391	21.7559	12.7145	22.5362	23.0744	18.9035
0.48158	31.8568	21.6852	12.849	22.6035	23.2762	19.0381
0.48271	31.9039	21.8971	12.7818	22.7381	23.3435	19.2399
0.48384	31.9275	22.2503	13.0508	22.7381	23.2762	19.3744
0.485	31.9746	22.3916	13.0508	22.8053	23.3435	19.5763
0.48614	32.0452	22.321	13.1181	22.7381	23.4781	19.4417
0.48724	32.1394	22.4622	13.2526	22.9399	23.5453	19.509
0.48834	32.1394	22.7448	13.1181	23.1417	23.6126	19.6435
0.48944	32.1629	22.7448	13.1181	23.209	23.6126	19.6435
0.49053	32.21	22.8861	13.0508	23.209	23.6126	19.6435
0.49162	32.3042	22.9567	13.1854	23.2762	23.7471	19.8453
0.49271	32.4219	23.098	13.3199	23.3435	23.8817	19.9126
0.49382	32.5161	23.3099	13.2526	23.4781	24.0162	20.0472
0.49496	32.4926	23.3805	13.1854	23.6799	24.0162	20.1817
0.49607	32.6103	23.4511	13.2526	23.6126	24.1508	20.1144
0.4972	32.5632	23.4511	13.3872	23.6799	24.1508	19.9799
0.4983	32.6338	23.5924	13.4545	23.7471	24.2181	20.249
0.49941	32.6574	23.5218	13.4545	23.8817	24.2181	20.1817
0.50055	32.7045	23.663	13.4545	23.949	24.2853	20.4508
0.50165	32.7986	23.8043	13.3199	23.7471	24.4199	20.5181
0.50277	32.9399	23.875	13.3199	24.0162	24.5544	20.5853
0.50387	32.987	24.0869	13.5217	24.0835	24.4871	20.5853
0.50496	33.0576	24.1575	13.6563	24.0835	24.4871	20.5853
0.50609	33.1047	24.2281	13.589	24.2853	24.6217	20.7199
0.5072	33.1754	24.3694	13.7236	24.3526	24.7562	20.7872
0.50833	33.1754	24.5107	13.7236	24.6217	24.7562	20.6526
0.50944	33.1518	24.5813	13.7908	24.5544	24.8908	20.7872
0.51054	33.1754	24.7226	13.7236	24.8235	24.958	21.0562
0.51166	33.3166	24.7932	13.7908	24.689	25.1599	21.0562
0.51276	33.3637	24.8639	13.8581	24.7562	25.2271	21.1235
0.51383	33.4344	25.0051	13.8581	24.8908	25.1599	21.2581
0.51493	33.5286	25.0758	13.9926	24.7562	25.1599	21.1908
0.51602	33.5521	25.2877	14.0599	24.8908	25.2271	21.3926
0.51716	33.6227	25.4996	13.9926	25.1599	25.429	21.5944
0.51829	33.6698	25.6409	13.9926	25.1599	25.429	21.5271
0.51944	33.6698	25.6409	13.9926	25.1599	25.429	21.4599
0.52059	33.764	25.6409	13.9926	25.2271	25.429	21.5944
0.52168	33.8346	25.994	13.9926	25.1599	25.5635	21.7963
0.52278	33.8346	25.994	14.1945	25.429	25.8326	21.7963
0.52388	33.8582	26.1353	14.2617	25.6308	25.698	21.729
0.52497	33.9288	26.2766	14.1272	25.7653	25.698	21.8635
0.52608	33.9759	26.3472	14.1945	25.6308	26.0344	21.8635
0.52717	34.023	26.4179	14.4636	25.698	26.1689	21.9981
0.52829	34.1643	26.5591	14.3963	25.9671	26.2362	22.2672
0.52941	34.2585	26.8417	14.329	25.8999	26.3035	22.1999
0.53052	34.3526	26.9829	14.3963	25.8999	26.3708	22.1999
0.53165	34.282	26.9829	14.4636	26.1017	26.438	22.1999
0.53275	34.3291	27.1242	14.5981	26.2362	26.5053	22.4017
0.53385	34.3997	27.1948	14.5308	26.3035	26.6399	22.6035
0.53498	34.5174	27.4068	14.329	26.3708	26.6399	22.7381
0.53609	34.541	27.3361	14.329	26.438	26.8417	22.6708
0.5372	34.5881	27.6893	14.4636	26.5053	26.7744	22.6708
0.53831	34.6587	27.6187	14.6654	26.5726	26.7744	22.7381
0.53941	34.7058	27.6187	14.5981	26.5053	26.7744	22.8726
0.54054	34.7764	27.9718	14.6654	26.7744	26.909	22.8726
0.54166	34.8	27.7599	14.5981	26.909	26.9762	23.1417
0.54279	34.8706	27.8306	14.7326	26.7744	27.1108	23.3435
0.54389	34.9413	28.1131	14.7326	26.8417	27.178	23.3435
0.54498	35.0119	28.3957	14.9345	27.178	27.3126	23.209
0.5461	34.9883	28.6076	15.0017	27.3126	27.3799	23.209
0.54719	35.0354	28.6782	14.9345	27.2453	27.4471	23.4781
0.54828	35.0825	28.6076	15.069	27.2453	27.4471	23.6126
0.54937	35.1532	28.8195	15.1363	27.3126	27.4471	23.5453
0.55047	35.2709	28.9608	15.1363	27.4471	27.5817	23.5453
0.5516	35.2473	29.2433	15.1363	27.5817	27.6489	23.6799
0.55273	35.318	29.3846	15.0017	27.5144	27.7835	23.8144
0.55388	35.3651	29.2433	15.1363	27.7835	27.918	23.949
0.55502	35.3886	29.6671	15.0017	27.7162	27.918	23.949
0.55611	35.5299	29.7377	15.2035	27.918	27.7162	24.0162
0.55722	35.5534	29.6671	15.2035	28.2544	27.918	23.949
0.55833	35.6005	29.9497	15.3381	28.3217	28.0526	24.0835
0.55941	35.6005	30.0203	15.3381	28.0526	28.2544	24.2181
0.56052	35.7183	30.0909	15.3381	28.1871	28.2544	24.2181
0.56161	35.7418	30.3028	15.3381	28.2544	28.3889	24.2853
0.56273	35.8595	30.5147	15.4726	28.1871	28.3217	24.5544
0.56385	35.9066	30.7266	15.6072	28.5235	28.4562	24.689
0.56495	35.9537	30.656	15.4054	28.5235	28.3889	24.689
0.56609	35.9537	30.7973	15.4054	28.5907	28.5235	24.8235
0.56719	36.0008	30.8679	15.6745	28.7926	28.7253	24.8235
0.56829	36.0714	31.0798	15.8763	28.7926	28.7253	24.7562
0.56943	36.1421	31.1505	15.8763	28.9944	28.7926	24.8235
0.57053	36.1892	31.0798	15.7417	28.9271	29.0617	24.8235
0.57165	36.2363	31.3624	15.7417	28.9271	29.1289	24.8908
0.57275	36.354	31.6449	15.7417	28.9944	29.1289	25.2944
0.57383	36.3775	31.7862	15.8763	29.1962	29.1962	25.429
0.57496	36.4953	31.9275	15.7417	29.1962	29.2635	25.2944
0.57608	36.5188	31.9981	15.809	29.398	29.2635	25.2944
0.57722	36.5188	32.21	15.809	29.4653	29.2635	25.3617
0.57833	36.5894	32.3513	15.8763	29.398	29.5326	25.6308
0.57943	36.7072	32.4219	15.8763	29.5998	29.398	25.8326
0.58055	36.7543	32.5632	16.1454	29.6671	29.7344	25.698
0.58164	36.7543	32.7751	16.1454	29.5998	29.9362	25.7653
0.58272	36.8484	32.7751	16.2799	29.5998	29.8689	25.7653
0.58382	36.872	33.0576	16.2799	29.9362	29.8016	25.9671
0.5849	36.9662	33.2696	16.0781	30.0708	29.6671	25.8999
0.58603	36.9897	33.3402	16.2126	30.2053	29.7344	25.8999
0.58717	37.0368	33.4815	16.1454	30.0708	30.0035	26.0344
0.58832	37.0839	33.6934	16.1454	30.2053	30.138	26.2362
0.58946	37.2016	33.6227	16.4145	30.4744	30.2726	26.3035
0.59056	37.2252	33.8346	16.2799	30.4744	30.4744	26.438
0.59166	37.2487	34.0465	16.3472	30.6089	30.5417	26.5053
0.59276	37.3193	34.1172	16.3472	30.6762	30.4744	26.5726
0.59385	37.39	34.2585	16.4145	30.7435	30.4071	26.7071
0.59495	37.4371	34.3997	16.4145	30.7435	30.5417	26.9762
0.59606	37.4606	34.541	16.549	30.878	30.6762	27.0435
0.59718	37.5783	34.6823	16.549	31.0126	30.9453	27.0435
0.5983	37.6725	34.7529	16.4817	31.0126	30.9453	26.9762
0.59941	37.7196	34.8235	16.6163	30.9453	31.0798	27.1108
0.60055	37.8138	35.1061	16.6836	31.0798	30.9453	27.0435
0.60165	37.8373	35.2473	16.6163	31.1471	30.8107	27.2453
0.60274	37.908	35.3886	16.6836	31.2144	31.2144	27.4471
0.60387	37.9315	35.6005	16.7508	31.3489	31.2816	27.4471
0.60499	37.9786	35.6712	16.8181	31.4162	31.4162	27.4471
0.6061	38.0257	35.8831	17.0199	31.5507	31.3489	27.3799
0.60719	38.0728	36.0243	17.0199	31.8198	31.5507	27.5144
0.60827	38.1434	36.1656	16.9526	31.7526	31.618	27.6489
0.60941	38.167	36.3775	16.8181	31.8871	31.6853	27.8508
0.61053	38.2612	36.3775	16.8854	32.0216	31.8198	27.918
0.61168	38.2612	36.6601	17.0872	31.9544	31.8198	27.918
0.61279	38.3553	36.9426	17.0872	31.9544	31.8871	28.1198
0.61389	38.4495	36.9426	17.1545	32.0889	32.0889	28.1871
0.61501	38.5673	37.0839	17.289	32.2907	32.0889	28.2544
0.61611	38.5673	37.2252	17.1545	32.2907	32.2235	28.3217
0.61719	38.5908	37.4371	17.289	32.5598	32.4926	28.3889
0.61826	38.685	37.5783	17.3563	32.5598	32.4926	28.2544
0.61935	38.7556	37.8609	17.3563	32.5598	32.4253	28.4562
0.62049	38.7556	37.8609	17.4235	32.9635	32.5598	28.7253
0.62164	38.8262	38.0022	17.3563	32.9635	32.8289	28.7926
0.62278	38.8498	38.2141	17.4908	32.8962	32.8289	28.9271
0.62391	38.8969	38.3553	17.4908	33.098	32.7616	28.8598
0.625	38.9911	38.426	17.7599	33.1653	32.8962	28.8598
0.62611	39.0382	38.426	17.6926	33.2326	32.8289	29.0617
0.62721	39.0617	38.6379	17.5581	33.4344	32.9635	29.1289
0.6283	39.1088	38.7792	17.4908	33.4344	33.1653	29.2635
0.6294	39.1794	38.9204	17.6926	33.3671	33.2998	29.3307
0.6305	39.203	39.203	17.6926	33.5689	33.4344	29.398
0.63161	39.2736	39.3442	17.8272	33.6362	33.3671	29.6671
0.63273	39.3442	39.4149	17.8272	33.7034	33.5689	29.5998
0.63384	39.3913	39.5562	17.7599	33.838	33.6362	29.7344
0.63498	39.462	39.6268	17.7599	33.9053	33.6362	29.8016
0.63607	39.5091	39.9093	17.8272	33.9725	33.7707	29.8689
0.63717	39.5326	40.1212	17.9617	34.0398	33.838	29.8689
0.63832	39.5562	40.1212	18.1635	34.2416	33.9725	29.9362
0.63943	39.6268	40.5451	18.029	34.2416	33.9053	29.8689
0.64055	39.6974	40.5451	17.9617	34.1744	33.9725	30.138
0.64164	39.7681	40.757	18.0963	34.5107	34.2416	30.2053
0.64273	39.8152	40.6863	18.1635	34.7125	34.3089	30.3398
0.64387	39.8622	40.8982	18.2308	34.578	34.3089	30.4744
0.64498	39.9564	41.1808	18.2981	34.7125	34.4434	30.6089
0.64611	39.9564	41.3927	18.3653	34.9144	34.578	30.6762
0.64722	39.98	41.3927	18.3653	34.8471	34.6453	30.8107
0.64832	40.0035	41.6046	18.3653	34.9144	34.578	30.878
0.64945	40.0506	41.8165	18.3653	35.0489	34.6453	30.7435
0.65054	40.1212	41.8871	18.5672	35.1835	34.9144	30.878
0.65161	40.1212	42.2403	18.6344	35.2507	35.0489	31.0126
0.6527	40.1919	42.3816	18.4326	35.318	35.0489	31.0126
0.65379	40.2625	42.4522	18.5672	35.4525	35.0489	31.2144
0.65494	40.3096	42.4522	18.6344	35.7216	35.2507	31.5507
0.65609	40.3802	42.6641	18.769	35.5871	35.2507	31.5507
0.65724	40.4273	42.9467	18.6344	35.5871	35.3853	31.5507
0.65836	40.4509	43.1586	18.7017	35.7216	35.4525	31.618
0.65945	40.5451	43.2999	18.7017	35.9234	35.5198	31.6853
0.66055	40.6157	43.2292	18.7017	36.1253	35.6544	31.7526
0.66166	40.5921	43.4411	18.769	36.3271	35.7889	31.8198
0.66275	40.6628	43.7237	18.8363	36.2598	35.7889	31.9544
0.66387	40.7334	43.7943	18.8363	36.1925	35.8562	31.9544
0.66496	40.8276	44.1475	19.1054	36.3944	35.9234	32.2235
0.66607	40.8982	44.3594	19.0381	36.4616	35.9907	32.2907
0.6672	40.9453	44.43	18.9708	36.4616	36.3271	32.2907
0.66831	41.016	44.43	19.0381	36.5962	36.3944	32.4926
0.66943	41.063	44.7126	19.1054	36.7307	36.3944	32.5598
0.67053	41.1101	44.7126	19.1726	36.798	36.3944	32.6271
0.67162	41.2043	44.7832	19.3072	36.9325	36.4616	32.6944
0.67276	41.275	45.207	19.2399	36.9998	36.5962	32.6944
0.67386	41.322	45.3483	19.1726	36.9325	36.5289	33.0307
0.67498	41.275	45.4189	19.4417	37.4707	36.5962	32.9635
0.67607	41.3456	45.8428	19.5763	37.4707	36.7307	33.098
0.67716	41.4398	45.7015	19.509	37.3362	36.798	33.0307
0.6783	41.5104	45.7015	19.509	37.538	37.0671	33.098
0.67941	41.581	46.1253	19.509	37.6052	37.2016	33.1653
0.68055	41.6517	46.1959	19.6435	37.6052	37.2016	33.2998
0.68165	41.6517	46.4078	19.7781	37.7398	37.4707	33.6362
0.68275	41.6988	46.4785	19.6435	37.8743	37.4707	33.6362
0.68387	41.84	46.6198	19.6435	38.0089	37.3362	33.7707
0.68496	41.9107	46.8317	19.7108	38.0762	37.4034	33.9725
0.68607	41.8636	47.1848	19.6435	38.1434	37.6052	33.9725
0.68715	41.9342	47.3261	19.7108	38.278	37.8071	34.0398
0.68823	42.0049	47.3967	19.7781	38.278	37.8743	34.3089
0.68937	42.0755	47.3967	19.8453	38.3453	37.8071	34.3089
0.69052	42.1226	47.6793	19.9126	38.3453	37.9416	34.3762
0.69166	42.1932	47.8206	19.8453	38.3453	38.0089	34.3089
0.69279	42.3109	48.0325	20.0472	38.5471	38.0762	34.3762
0.69388	42.3816	48.1031	20.0472	38.6816	38.278	34.578
0.69498	42.4051	48.315	20.1817	38.9507	38.278	34.6453
0.69609	42.4051	48.5269	20.1144	38.8834	38.5471	34.6453
0.69719	42.4758	48.5975	19.9799	38.9507	38.6816	34.9144
0.69831	42.5935	48.8095	20.0472	39.1525	38.5471	35.0489
0.6994	42.6406	49.092	20.4508	39.0852	38.8162	35.1835
0.70052	42.6641	49.2333	20.3835	39.3543	38.9507	34.9816
0.70164	42.7819	49.4452	20.3163	39.5562	38.9507	35.0489
0.70276	42.876	49.5865	20.249	39.6907	38.8834	35.1835
0.70387	42.8525	49.6571	20.1817	39.6907	38.8834	35.3853
0.70497	42.8996	49.9396	20.3163	39.8252	39.2198	35.5871
0.70607	42.9231	50.0103	20.5181	39.8925	39.2198	35.6544
0.70722	42.9938	50.3635	20.5853	40.0271	39.3543	35.6544
0.70831	43.0409	50.1516	20.6526	40.0943	39.5562	35.6544
0.70943	43.1821	50.2928	20.5853	40.1616	39.6234	35.8562
0.71054	43.2528	50.5047	20.5853	40.3634	39.6234	36.058
0.71163	43.2528	50.8579	20.7199	40.2961	39.758	36.058
0.71275	43.3234	50.9992	20.7199	40.4307	39.758	36.1925
0.71387	43.4411	51.1405	20.6526	40.6325	39.8925	36.1925
0.71501	43.4176	51.2817	20.7872	40.4307	39.9598	35.9907
0.71611	43.4882	51.423	20.8544	40.5652	40.1616	36.2598
0.71721	43.5824	51.7055	20.989	40.767	40.3634	36.5962
0.71833	43.6766	51.8468	20.8544	40.9689	40.2961	36.7307
0.71941	43.7237	51.7762	20.8544	40.9016	40.2961	36.6634
0.7205	43.7237	52.0587	20.9217	41.1034	40.2961	36.798
0.72159	43.7943	52.4119	20.8544	41.1034	40.5652	36.798
0.72268	43.912	52.4825	20.989	41.238	40.767	36.9998
0.72382	43.9356	52.6238	21.1908	41.3052	40.767	37.2016
0.72497	44.0298	53.0476	21.3926	41.4398	40.9016	37.2016
0.72611	44.1004	53.0476	21.3926	41.6416	40.9016	37.2016
0.72725	44.1946	53.1183	21.3253	41.6416	40.9689	37.3362
0.72833	44.1946	53.1889	21.2581	41.6416	41.0361	37.4707
0.72944	44.2417	53.1889	21.5271	41.7761	41.0361	37.6052
0.73055	44.2652	53.5421	21.5271	41.9779	41.3725	37.6725
0.73164	44.3594	53.754	21.4599	42.1125	41.3725	37.7398
0.73276	44.4536	54.0365	21.3253	42.1798	41.4398	37.8743
0.73385	44.5713	54.1072	21.4599	42.1125	41.507	38.0762
0.73496	44.6419	54.1778	21.729	42.247	41.6416	38.0762
0.73608	44.7126	54.3897	21.729	42.247	41.8434	38.2107
0.7372	44.689	54.6016	21.5944	42.5161	41.9107	38.278
0.73832	44.7597	54.6722	21.6617	42.5834	41.8434	38.278
0.73942	44.8068	54.7429	21.8635	42.5834	42.0452	38.4798
0.74052	44.9009	55.0254	21.7963	42.7852	41.9779	38.7489
0.74166	45.0187	55.0961	21.9308	42.8525	42.0452	38.6143
0.74276	45.0187	55.3786	21.9308	42.9198	42.0452	38.7489
0.74389	45.0187	55.308	21.8635	42.987	42.247	38.7489
0.74498	45.1599	55.6611	21.9981	43.0543	42.4489	38.8162
0.74608	45.2306	55.8731	21.9981	43.1889	42.4489	39.018
0.7472	45.2777	56.085	22.1999	43.3907	42.718	39.1525
0.74831	45.3248	56.1556	22.1326	43.3907	42.7852	39.3543
0.74944	45.3954	56.3675	22.0653	43.4579	42.8525	39.4216
0.75055	45.466	56.5794	22.1999	43.5925	42.8525	39.3543
0.75165	45.5602	56.5794	22.2672	43.727	43.0543	39.6234
0.75278	45.5838	56.862	22.3344	43.9288	43.3907	39.758
0.75387	45.6779	57.0032	22.4017	44.1307	43.3234	39.6907
0.75494	45.7957	57.0032	22.4017	44.1307	43.2561	39.8252
0.75605	45.7957	57.1445	22.4017	43.9961	43.3907	39.8925
0.75714	45.8898	57.3564	22.469	44.0634	43.5925	40.0943
0.75825	45.984	57.7096	22.5362	44.0634	43.6598	40.0943
0.7594	46.0076	57.9215	22.6035	44.1307	43.727	40.1616
0.76055	46.0782	57.8509	22.7381	44.3325	43.7943	40.2961
0.76169	46.1724	58.2747	22.6708	44.467	43.727	40.2961
0.76279	46.1724	58.4866	22.8053	44.6688	43.7943	40.4307
0.7639	46.2666	58.416	22.8053	44.8034	44.0634	40.498
0.76499	46.3372	58.5572	22.8053	44.7361	44.0634	40.767
0.76608	46.3608	58.7691	22.7381	45.0052	44.3325	40.9016
0.76721	46.4078	58.7691	22.8726	45.1397	44.3325	41.0361
0.7683	46.5256	59.0517	23.0071	45.0052	44.3998	40.9689
0.76941	46.6433	59.2636	23.0071	45.1397	44.5343	40.9689
0.77054	46.761	59.4049	23.0071	45.2743	44.6016	41.238
0.77164	46.7375	59.5461	23.0744	45.3416	44.6016	41.3052
0.77276	46.7375	59.6874	23.0744	45.4089	44.8034	41.3052
0.77385	46.8552	59.9699	23.209	45.5434	44.9379	41.4398
0.77496	46.9023	60.2525	23.209	45.6779	45.0725	41.7089
0.77609	47.0436	60.3938	23.209	45.7452	45.207	41.6416
0.77719	47.1142	60.3938	23.4781	45.8125	45.207	41.7761
0.77831	47.1613	60.6057	23.4108	46.1488	45.3416	41.7761
0.77941	47.279	60.6763	23.4108	46.1488	45.207	41.9107
0.7805	47.3496	60.6763	23.4781	46.0816	45.3416	42.0452
0.78163	47.3967	60.8882	23.6799	46.4179	45.4089	42.1798
0.78275	47.3967	61.1708	23.6126	46.687	45.6107	42.247
0.78388	47.5145	61.3827	23.5453	46.7543	45.6779	42.3816
0.78499	47.5851	61.4533	23.8144	46.687	45.8798	42.5161
0.78609	47.6793	61.7358	23.8144	46.7543	46.0143	42.6507
0.78722	47.7028	61.8065	23.8144	46.687	46.0143	42.8525
0.78831	47.7499	62.0184	23.8817	46.7543	45.947	42.8525
0.7894	47.797	62.2303	23.8817	46.9561	46.2161	42.9198
0.79049	47.9147	62.5128	23.8817	47.0906	46.3507	42.7852
0.79158	48.056	62.7248	23.949	47.2252	46.4179	42.9198
0.79271	48.1031	62.9367	24.0835	47.3597	46.5525	43.0543
0.79386	48.1973	62.9367	23.949	47.5616	46.6198	43.1889
0.79502	48.2915	63.0779	24.0162	47.6288	46.8216	43.5252
0.79614	48.2915	63.2898	24.2181	47.5616	46.6198	43.5925
0.79722	48.3856	63.5017	24.1508	47.6288	46.7543	43.6598
0.79832	48.4327	63.4311	24.2853	47.9652	47.0234	43.727
0.79942	48.4798	63.5724	24.4199	47.9652	47.2252	43.8616
0.80051	48.574	63.7843	24.4199	48.167	47.4943	43.8616
0.80163	48.7153	63.9962	24.4871	48.167	47.427	44.0634
0.80273	48.7859	64.2787	24.4199	48.2343	47.3597	44.0634
0.80384	48.8801	64.42	24.3526	48.3016	47.4943	44.2652
0.80496	48.9507	64.6319	24.3526	48.3016	47.6288	44.3325
0.80608	48.9743	64.8438	24.3526	48.3016	47.6288	44.467
0.80721	49.0214	64.9145	24.4871	48.6379	47.6961	44.7361
0.80831	49.1391	64.9851	24.7562	48.7725	47.8306	44.7361
0.80941	49.2333	65.1264	24.6217	48.8397	48.0997	44.7361
0.81054	49.3275	65.3383	24.689	48.907	48.167	44.6688
0.81165	49.351	65.3383	24.8235	48.9743	48.167	44.9379
0.81276	49.3745	65.5502	24.958	48.9743	48.3016	45.0052
0.81387	49.4923	65.9034	25.0253	49.1088	48.3016	45.0052
0.81497	49.6335	66.0446	24.958	49.2434	48.4361	45.207
0.8161	49.6335	66.0446	25.1599	49.3779	48.7052	45.3416
0.8172	49.7042	66.3272	25.1599	49.4452	48.8397	45.4761
0.81834	49.7984	66.6097	25.0253	49.5125	48.907	45.5434
0.81944	49.8925	66.5391	25.0926	49.7143	48.9743	45.5434
0.82055	49.9396	66.751	25.2271	49.9161	48.907	45.7452
0.82169	50.0574	66.6804	25.0926	50.0506	49.0416	45.8798
0.82276	50.1044	66.9629	25.1599	49.9834	49.3106	45.947
0.82385	50.128	67.1748	25.2944	50.0506	49.2434	46.2834
0.82495	50.2222	67.3161	25.3617	50.3197	49.2434	46.2834
0.82605	50.3399	67.3867	25.429	50.2525	49.3779	46.1488
0.82717	50.3635	67.6693	25.429	50.1852	49.5125	46.3507
0.82831	50.4812	67.8105	25.4962	50.4543	49.5797	46.5525
0.82945	50.5754	68.0931	25.5635	50.6561	49.9161	46.4179
0.83058	50.6931	68.305	25.6308	50.7906	49.8488	46.6198
0.83166	50.7873	68.5169	25.7653	50.7234	49.9834	46.687
0.83277	50.8344	68.5875	25.9671	50.9252	49.9834	46.9561
0.83389	50.8344	68.7994	25.9671	51.127	50.1852	46.9561
0.83499	50.9285	68.8701	25.9671	51.127	50.1852	47.0234
0.83609	51.0227	68.9407	25.8999	51.127	50.1852	47.1579
0.83718	51.164	69.082	25.9671	51.3288	50.3197	47.2925
0.83829	51.1875	69.3645	26.0344	51.5306	50.4543	47.5616
0.83941	51.2817	69.6471	26.1017	51.5979	50.4543	47.6961
0.84053	51.3759	69.859	26.2362	51.5306	50.6561	47.6288
0.84165	51.4701	70.0002	26.2362	51.7325	50.7906	47.6288
0.84275	51.4936	70.0002	26.438	51.9343	50.9252	47.7634
0.84387	51.5407	70.1415	26.3708	52.0688	50.9924	47.9652
0.84499	51.6584	70.5653	26.1689	51.9343	51.127	47.9652
0.84609	51.7526	70.636	26.3708	52.0688	51.0597	48.167
0.84722	51.8233	70.7772	26.3035	52.3379	51.2615	48.3016
0.84831	51.9174	70.7772	26.3708	52.4052	51.3961	48.4361
0.84941	51.9645	70.9185	26.438	52.4724	51.5306	48.5034
0.85053	52.0823	71.1304	26.5053	52.5397	51.7325	48.4361
0.85166	52.2	71.3423	26.7071	52.7415	51.7997	48.6379
0.85278	52.2	71.5542	26.6399	52.6743	51.867	48.8397
0.85388	52.3177	71.6955	26.7744	52.8088	51.9343	48.907
0.85499	52.3884	71.7661	26.7744	53.0106	52.0688	48.907
0.85612	52.5061	72.1193	26.7744	53.0779	52.0688	48.9743
0.8572	52.5532	72.2606	27.0435	53.0779	52.0688	49.0416
0.85828	52.6238	72.19	27.1108	53.2124	52.1361	49.3106
0.85937	52.7886	72.3312	26.909	53.347	52.3379	49.647
0.86047	52.8828	72.5431	26.9762	53.4815	52.5397	49.4452
0.86163	52.9299	72.8257	27.1108	53.4815	52.607	49.5125
0.86276	53.0005	72.8963	27.1108	53.6833	52.6743	49.5797
0.86391	53.0947	73.1082	27.3126	53.7506	52.9434	49.5797
0.86503	53.236	73.3908	27.3126	54.0197	52.8761	49.647
0.86612	53.2831	73.6027	27.3799	54.0197	52.9434	49.9834
0.86724	53.3537	73.6733	27.3799	54.087	53.1452	50.1179
0.86833	53.4243	73.9559	27.3126	54.2215	53.2124	50.1852
0.86941	53.4714	73.9559	27.3126	54.2888	53.1452	50.2525
0.87053	53.495	74.0265	27.5817	54.2888	53.2124	50.5215
0.87163	53.5892	74.3797	27.6489	54.4906	53.4815	50.5888
0.87274	53.754	74.521	27.7162	54.5579	53.5488	50.7234
0.87387	53.8952	74.6622	27.6489	54.6924	53.6833	50.6561
0.87497	53.9188	74.9448	27.7835	54.6924	53.7506	50.7234
0.87609	53.9659	75.0861	27.7835	54.8942	53.8179	51.127
0.87718	54.013	75.1567	27.8508	55.1633	54.1542	51.0597
0.87829	54.1307	75.2273	27.7835	55.2306	54.2215	51.127
0.87942	54.2249	75.3686	27.8508	55.2306	54.2215	51.3288
0.88053	54.272	75.6511	27.9853	55.2979	54.2888	51.3288
0.88166	54.3662	75.7218	28.0526	55.4324	54.2215	51.3961
0.88275	54.4368	75.863	28.1871	55.567	54.5579	51.5306
0.88385	54.4839	76.075	28.3217	55.567	54.5579	51.6652
0.88498	54.6016	76.2869	28.1198	55.9033	54.7597	51.7997
0.8861	54.6487	76.4988	28.3889	55.9706	54.7597	51.867
0.88722	54.6722	76.64	28.4562	55.9706	54.827	52.0015
0.88833	54.79	76.7813	28.4562	55.9706	54.827	52.1361
0.88943	55.0019	76.852	28.4562	56.2397	55.0961	52.2034
0.89056	55.049	76.9226	28.4562	56.6433	55.2306	52.3379
0.89165	55.0254	77.0639	28.5235	56.5761	55.2979	52.4724
0.89273	55.1196	77.2758	28.5235	56.5088	55.4997	52.6743
0.89382	55.2844	77.5583	28.5235	56.6433	55.4997	52.607
0.89492	55.3551	77.6289	28.658	56.7106	55.567	52.8088
0.89604	55.3786	77.8409	28.5907	56.8451	55.7688	52.9434
0.89719	55.4963	78.0528	28.7253	56.9797	55.7015	53.0779
0.89835	55.5905	78.194	28.7926	57.1142	55.7688	53.1452
0.89946	55.5905	78.4059	28.9944	57.1142	55.7688	53.347
0.90054	55.7082	78.5472	28.9944	57.316	55.9706	53.4143
0.90165	55.8731	78.5472	28.9944	57.4506	56.1052	53.6833
0.90275	55.9672	78.7591	29.1289	57.5851	56.307	53.6161
0.90385	56.0379	78.9004	29.1289	57.5851	56.4415	53.5488
0.90497	56.1085	79.0417	29.0617	57.6524	56.3742	53.7506
0.90607	56.2027	79.2536	29.0617	57.6524	56.5088	54.0197
0.90718	56.2733	79.3242	29.1289	57.7197	56.5761	54.0197
0.90831	56.4617	79.5361	29.2635	58.056	56.7779	54.1542
0.90942	56.5088	79.6068	29.2635	57.9888	56.8451	54.1542
0.91054	56.5794	79.8187	29.3307	58.056	56.9797	54.2215
0.91164	56.6265	80.1718	29.4653	58.2579	57.1142	54.4233
0.91275	56.7678	80.2425	29.5326	58.5269	57.1142	54.5579
0.91388	56.8384	80.3838	29.5326	58.5942	57.2488	54.5579
0.91498	56.9091	80.6663	29.5326	58.7288	57.4506	54.7597
0.91611	57.0032	80.6663	29.5998	58.796	57.7197	54.8942
0.9172	57.0974	81.0195	29.7344	58.8633	57.6524	54.9615
0.9183	57.1916	81.302	29.9362	58.9979	57.6524	55.0288
0.91942	57.3093	81.2314	29.8016	58.9979	57.787	55.1633
0.92055	57.4271	81.4433	29.8689	59.267	57.9215	55.2306
0.92167	57.4977	81.7258	29.9362	59.3342	58.1233	55.4324
0.92276	57.639	81.7258	30.0035	59.536	58.2579	55.4324
0.92386	57.7802	81.7258	30.0035	59.536	58.1906	55.6342
0.925	57.8509	81.9377	30.0035	59.6033	58.3251	55.7688
0.92608	57.9215	82.1496	30.0035	59.6706	58.4597	55.8361
0.92717	57.9686	82.3615	30.0035	59.9397	58.4597	55.9033
0.92826	58.1099	82.3615	30.2053	60.007	58.5942	55.9033
0.92935	58.1805	82.7147	30.2726	59.8724	58.8633	56.1724
0.93049	58.2982	82.9266	30.3398	60.007	58.9306	56.2397
0.93164	58.3689	83.1385	30.3398	60.4106	58.9979	56.5088
0.93279	58.5101	83.1385	30.4071	60.4106	59.0651	56.5088
0.93391	58.6279	83.4917	30.4071	60.4106	59.1997	56.7106
0.935	58.6514	83.7036	30.4744	60.6797	59.1997	56.7106
0.9361	58.7456	83.8449	30.5417	60.7469	59.1997	56.5761
0.93722	58.8633	83.9155	30.6762	60.8815	59.3342	56.7106
0.93832	58.981	83.9862	30.878	60.8815	59.4015	56.9124
0.93942	59.0046	84.1274	30.9453	61.016	59.536	57.047
0.94051	59.1459	84.41	31.0126	61.2178	59.9397	57.047
0.94163	59.2636	84.4806	31.0126	61.2851	59.8724	57.2488
0.94275	59.3813	84.6219	30.878	61.2851	59.9397	57.5179
0.94387	59.4284	84.8338	31.0126	61.5542	60.1415	57.5851
0.94498	59.499	85.187	30.9453	61.6888	60.1415	57.6524
0.94608	59.5697	85.187	30.9453	61.4869	60.3433	57.787
0.9472	59.6639	85.2576	31.0798	61.8233	60.4106	57.9215
0.94832	59.7345	85.3989	31.1471	61.9579	60.4106	58.056
0.94942	59.8522	85.5402	31.2816	62.0251	60.3433	58.056
0.95055	59.9935	85.8227	31.1471	62.0924	60.4106	58.1233
0.95164	60.1112	86.0346	31.2816	62.2942	60.6797	58.3924
0.95274	60.2525	86.3172	31.2816	62.4288	60.8815	58.5942
0.95387	60.2996	86.4584	31.4162	62.496	61.016	58.5269
0.95499	60.3467	86.5997	31.7526	62.6306	61.1506	58.5269
0.95611	60.4408	86.741	31.618	62.6978	61.0833	58.796
0.95721	60.535	86.8116	31.618	62.7651	61.2178	58.9306
0.95833	60.7234	86.9529	31.8198	62.8997	61.2851	59.0651
0.95945	60.8176	87.2354	31.7526	63.1015	61.4197	59.1324
0.96053	60.8882	87.3767	31.9544	63.3033	61.5542	59.1997
0.96162	60.9824	87.5886	31.8871	63.1688	61.6888	59.1997
0.9627	61.1001	87.7299	32.0216	63.236	62.0251	59.4688
0.9638	61.2414	87.8712	32.0216	63.5724	62.0924	59.6033
0.96493	61.3356	88.0831	32.0216	63.8415	61.9579	59.6706
0.96607	61.4298	88.2243	32.0889	63.7069	62.0924	59.7379
0.96724	61.5239	88.3656	32.2907	63.8415	62.0924	59.8051
0.96836	61.6417	88.5775	32.2907	64.0433	62.2942	60.007
0.96944	61.7123	88.7188	32.2235	64.2451	62.4288	60.1415
0.97055	61.7829	88.9307	32.358	64.2451	62.5633	60.0742
0.97166	61.9007	88.8601	32.5598	64.3796	62.8324	60.2088
0.97276	62.0419	88.9307	32.6944	64.4469	62.7651	60.5451
0.97386	62.1126	89.2839	32.5598	64.5142	62.8324	60.6797
0.97495	62.1832	89.5664	32.5598	64.6487	62.9669	60.6797
0.97607	62.348	89.6371	32.6944	64.5142	62.9669	60.7469
0.9772	62.4893	89.7077	32.6944	64.716	63.3706	60.8815
0.9783	62.607	90.0609	33.0307	65.1196	63.5051	61.016
0.97943	62.6541	90.1315	32.8962	65.3887	63.4378	60.9488
0.98054	62.7718	90.2022	32.7616	65.3215	63.5051	61.0833
0.98164	62.866	90.4847	33.0307	65.2542	63.5724	61.1506
0.98276	62.9131	90.6966	33.0307	65.3887	63.6397	61.4197
0.98387	63.0544	90.8379	33.0307	65.5233	63.8415	61.4197
0.98499	63.1486	91.0498	33.2326	65.5905	63.8415	61.6215
0.98608	63.3134	91.2617	33.2998	65.7251	64.0433	61.6888
0.98719	63.4547	91.4736	33.2326	65.9942	64.3124	61.8906
0.98833	63.5488	91.403	33.3671	66.0615	64.4469	61.9579
0.98944	63.6195	91.6149	33.4344	66.0615	64.4469	62.0251
0.99057	63.6666	91.968	33.3671	66.1287	64.4469	62.0924
0.99166	63.7843	92.2506	33.4344	66.2633	64.6487	62.0924
0.99276	63.9491	92.3919	33.6362	66.3978	64.5142	62.3615
0.99389	64.0668	92.3212	33.5689	66.5996	64.6487	62.5633
0.99498	64.1139	92.4625	33.6362	66.7342	64.9178	62.5633
0.99607	64.1846	92.6744	33.7707	66.7342	65.0524	62.496
0.99716	64.3965	92.8863	33.7034	66.936	64.9851	62.5633
0.99825	64.4907	93.0276	33.7034	67.1378	65.1196	62.8324
0.99938	64.5613	93.0982	33.838	67.2724	65.3215	62.7651
1.00052	64.6555	93.2395	33.9725	67.4069	65.5233	63.0342
1.00168	64.7732	93.4514	34.0398	67.4742	65.5905	63.1688
1.0028	64.8909	93.6633	34.0398	67.4069	65.6578	63.3033
1.00389	64.938	93.9458	34.1744	67.6087	65.7924	63.3706
1.00499	65.0793	94.1578	34.1071	67.8105	66.0615	63.3706
1.0061	65.1735	94.3697	34.2416	67.676	66.0615	63.5724
1.00719	65.2206	94.5109	34.3762	67.8778	66.1287	63.7069
1.0083	65.3383	94.5816	34.3762	68.1469	66.196	63.7742
1.00939	65.456	94.7228	34.4434	68.2142	66.196	63.9087
1.01051	65.6444	94.8641	34.4434	68.2815	66.3306	64.2451
1.01164	65.7621	95.076	34.6453	68.416	66.5996	64.4469
1.01275	65.8327	95.2173	34.7798	68.416	66.8687	64.5815
1.01389	65.8563	95.4998	34.8471	68.6178	66.936	64.4469
1.01498	65.9505	95.5705	34.9816	68.8196	66.8015	64.4469
1.01609	66.1153	95.6411	34.9144	68.8196	66.936	64.5815
1.01721	66.1859	95.9237	35.0489	69.0214	67.2051	64.8506
1.01831	66.3272	95.9943	34.9144	69.2233	67.0705	64.9178
1.01944	66.4449	96.2062	34.9816	69.156	67.2724	65.0524
1.02052	66.5391	96.4887	35.1835	69.4251	67.3396	64.9851
1.02163	66.6568	96.5594	35.1835	69.6269	67.2724	65.1196
1.02275	66.7275	96.5594	35.318	69.4924	67.6087	65.3215
1.02388	66.8923	96.8419	35.3853	69.5596	67.8105	65.5233
1.02501	66.9865	97.0538	35.4525	69.8287	67.7433	65.5233
1.0261	67.0806	97.4776	35.5198	69.9633	67.9451	65.6578
1.02722	67.2219	97.5483	35.5198	70.2323	68.1469	65.8596
1.02834	67.269	97.6189	35.4525	70.1651	68.2142	65.9942
1.02942	67.3632	97.8308	35.5871	70.1651	68.2142	66.0615
1.03051	67.5045	97.8308	35.5198	70.3669	68.2815	66.1287
1.03159	67.6222	97.9015	35.6544	70.5014	68.3487	66.1287
1.03269	67.6693	98.2546	35.8562	70.5687	68.5505	66.196
1.03382	67.7635	98.2546	35.9234	70.7032	68.5505	66.5996
1.03497	67.9047	98.3959	36.1253	70.9723	68.6851	66.8687
1.03613	67.9989	98.6078	36.1925	71.0396	68.9542	66.7342
1.03724	68.1166	98.8904	36.1253	71.2414	69.0214	66.8015
1.03832	68.2579	99.0316	36.2598	71.376	69.2233	67.0705
1.03943	68.3285	99.1023	36.2598	71.5105	69.2905	67.3396
1.04052	68.4463	99.4555	36.3944	71.6451	69.5596	67.2724
1.04161	68.564	99.5967	36.5962	71.5778	69.3578	67.2051
1.04273	68.6111	99.6674	36.5289	71.7796	69.5596	67.4069
1.04382	68.7994	99.738	36.4616	71.7796	69.6942	67.4069
1.04494	68.9407	99.9499	36.4616	72.0487	69.896	67.5414
1.04608	69.0113	100.091	36.5962	72.116	70.0305	67.6087
1.0472	69.1055	100.303	36.7307	72.1832	70.0305	67.8778
1.04833	69.1762	100.586	36.9325	72.3178	70.0305	67.8778
1.04941	69.1997	100.656	36.9998	72.3851	70.1651	68.0796
1.05052	69.2939	100.868	36.9325	72.4523	70.2996	68.2815
1.05164	69.4587	101.009	36.8653	72.6542	70.3669	68.2815
1.05275	69.5293	101.575	36.798	72.7214	70.636	68.3487
1.05388	69.6706	101.716	36.9998	72.9232	70.636	68.4833
1.05497	69.7883	101.575	36.9998	73.1251	70.7032	68.5505
1.05607	69.8825	101.716	37.0671	73.2596	70.9051	68.6178
1.0572	69.9532	101.716	37.2016	73.3269	71.1069	68.6178
1.05832	70.1415	101.857	37.4034	73.2596	71.1069	68.7524
1.05945	70.2593	102.21	37.6052	73.4614	71.1069	69.0887
1.06055	70.3534	102.352	37.6052	73.7305	71.3087	69.0214
1.06166	70.4476	102.705	37.6725	73.7978	71.4433	69.2905
1.06278	70.6124	102.705	37.7398	73.9996	71.4433	69.4924
1.06386	70.7537	102.987	37.6725	74.0669	71.5778	69.5596
1.06495	70.8243	103.199	37.7398	74.2014	71.7123	69.5596
1.06603	70.895	103.27	37.8743	74.336	71.8469	69.6942
1.06713	70.9892	103.411	37.8071	74.336	71.9142	69.9633
1.06828	71.0833	103.623	37.8743	74.4705	72.1832	69.9633
1.06942	71.2246	103.764	38.1434	74.7396	72.2505	69.9633
1.07057	71.3423	104.117	38.1434	74.7396	72.1832	70.1651
1.07169	71.4365	104.4	38.2107	74.8741	72.3851	70.2996
1.07278	71.5778	104.4	38.2107	74.9414	72.5869	70.636
1.07389	71.6484	104.541	38.4125	74.9414	72.7214	70.636
1.075	71.7191	104.541	38.6143	75.1432	72.6542	70.636
1.0761	71.7897	104.753	38.5471	75.4796	72.856	70.5687
1.0772	71.9074	104.965	38.4798	75.5469	73.1923	70.7705
1.07829	72.1193	105.036	38.5471	75.6814	73.2596	71.1069
1.07941	72.2841	105.248	38.8162	75.8832	73.1923	71.1069
1.08053	72.3783	105.389	38.7489	76.0178	73.1923	71.3087
1.08164	72.4725	105.601	38.8162	76.085	73.3941	71.4433
1.08276	72.5431	105.813	38.8834	75.9505	73.596	71.3087
1.08387	72.6373	105.883	39.0852	76.2869	73.6632	71.5105
1.08497	72.8021	106.166	39.2198	76.4214	73.7305	71.7123
1.08609	72.8963	106.237	39.018	76.4214	73.9323	71.8469
1.0872	72.9905	106.378	39.018	76.5559	74.1341	71.8469
1.08833	73.1553	106.66	39.0852	76.7578	74.0669	71.8469
1.08942	73.2495	106.802	39.3543	76.825	74.0669	72.1832
1.09052	73.3672	106.943	39.4889	76.8923	74.2687	72.2505
1.09164	73.485	107.155	39.3543	77.2287	74.1341	72.3178
1.09276	73.6027	107.367	39.4889	77.3632	74.336	72.5196
1.09388	73.744	107.579	39.5562	77.3632	74.5378	72.5869
1.09498	73.8617	107.79	39.6234	77.4978	74.7396	72.7214
1.0961	73.9088	108.073	39.8925	77.6996	74.8741	72.7887
1.09722	74.0736	108.144	39.9598	77.8341	75.1432	72.7887
1.09831	74.2149	108.073	39.758	78.1705	75.2778	73.1923
1.0994	74.262	108.426	39.9598	78.1705	75.2778	73.1251
1.10049	74.4268	108.638	40.0943	78.2378	75.4123	73.2596
1.10159	74.5445	108.85	40.0943	78.3723	75.4796	73.2596
1.10273	74.7093	108.85	40.0271	78.2378	75.7487	73.4614
1.10387	74.8506	109.133	40.2289	78.305	75.7487	73.6632
1.10502	74.9448	109.274	40.2289	78.5741	75.6814	73.5287
1.10613	75.0625	109.415	40.4307	78.9105	75.816	73.6632
1.10721	75.1567	109.486	40.498	79.1796	76.0178	73.7305
1.10834	75.2744	109.627	40.4307	79.1123	76.085	73.9323
1.10944	75.3921	109.91	40.5652	79.1796	76.2869	74.1341
1.11053	75.557	110.121	40.5652	79.2468	76.4214	74.2014
1.11163	75.6982	110.121	40.5652	79.3141	76.4887	74.4032
1.11272	75.816	110.475	40.8343	79.5832	76.6232	74.4705
1.11384	76.0043	110.616	40.9016	79.6505	76.6905	74.6051
1.11496	76.075	110.616	40.9689	79.8523	76.6905	74.6723
1.11607	76.1691	110.828	41.1034	79.785	76.9596	74.7396
1.1172	76.2633	111.11	41.1034	80.0541	77.0941	74.8741
1.11829	76.381	111.322	41.1707	80.3905	77.3632	74.9414
1.11942	76.4988	111.393	41.238	80.3905	77.3632	75.2105
1.12053	76.64	111.605	41.1707	80.3905	77.2959	75.2778
1.12163	76.7107	111.887	41.238	80.525	77.565	75.4796
1.12277	76.852	112.099	41.1707	80.7268	77.6996	75.5469
1.12386	76.9461	112.099	41.3052	80.7941	77.6996	75.7487
1.12496	77.0639	112.099	41.5743	80.9287	77.8341	75.8832
1.1261	77.2051	112.523	41.507	81.0632	78.1705	75.816
1.12721	77.3229	112.735	41.5743	81.1305	78.1032	75.9505
1.12833	77.4641	112.806	41.5743	81.265	78.305	76.1523
1.12943	77.6054	112.806	41.7089	81.6014	78.4396	76.2196
1.13055	77.6996	113.371	41.8434	81.6014	78.6414	76.3541
1.13167	77.7938	113.512	41.9107	81.6014	78.7087	76.4214
1.13275	77.9821	113.653	42.1125	81.7359	78.7087	76.4887
1.13383	78.0292	113.653	42.1125	82.005	78.7087	76.6905
1.13492	78.1469	113.724	42.1125	82.2068	78.9778	76.8923
1.13603	78.3118	113.936	42.3143	82.3414	79.1796	76.8923
1.13718	78.4766	114.148	42.247	82.3414	79.1796	77.0268
1.13831	78.6179	114.36	42.4489	82.4086	79.4487	77.0941
1.13946	78.6649	114.642	42.5834	82.4086	79.5832	77.2959
1.14057	78.7827	114.854	42.5834	82.6777	79.3814	77.2959
1.14166	78.9004	114.995	42.718	82.9468	79.5159	77.4305
1.14278	79.0417	114.995	42.8525	83.0814	79.7177	77.6996
1.14388	79.1358	115.278	42.8525	83.3504	79.8523	77.6323
1.14498	79.2065	115.419	42.987	83.2159	80.0541	77.9687
1.14608	79.3713	115.419	42.987	83.3504	80.1214	78.0359
1.14718	79.5126	115.56	43.0543	83.5523	80.3232	78.1032
1.14829	79.6068	115.702	43.1216	83.5523	80.3905	78.305
1.14942	79.7951	115.843	43.1889	83.7541	80.4577	78.3723
1.15053	79.8422	116.337	43.1889	83.8214	80.525	78.4396
1.15166	79.9835	116.549	43.3234	84.0905	80.6596	78.4396
1.15275	80.1718	116.832	43.3907	84.225	80.7941	78.5069
1.15387	80.2425	116.903	43.5252	84.2923	80.9287	78.7759
1.15498	80.3602	116.832	43.6598	84.4268	81.1977	78.8432
1.15608	80.4779	117.185	43.5252	84.7632	81.1305	78.9778
1.15721	80.5721	117.609	43.9288	84.8304	81.3996	79.045
1.1583	80.7369	117.68	43.9288	84.8304	81.4668	79.3141
1.15941	80.9017	117.68	43.9288	84.965	81.5341	79.3814
1.16054	80.9959	117.609	43.8616	85.0995	81.4668	79.4487
1.16165	81.0901	117.821	43.8616	85.0995	81.7359	79.5832
1.16278	81.1843	117.962	44.1307	85.2341	82.0723	79.6505
1.16389	81.3256	118.315	44.1979	85.5704	81.9377	79.785
1.165	81.4904	118.598	44.1979	85.6377	82.0723	79.8523
1.16611	81.561	118.739	44.3998	85.7723	82.2068	79.9868
1.1672	81.6787	118.88	44.3325	85.8395	82.2741	80.1887
1.16829	81.8436	119.022	44.3325	85.9741	82.5432	80.3905
1.16938	81.9377	119.163	44.5343	86.1759	82.6105	80.3905
1.17048	82.079	119.092	44.467	86.1759	82.8795	80.4577
1.17162	82.2674	119.375	44.6016	86.2432	82.8123	80.525
1.17276	82.3851	119.516	44.6016	86.3104	82.8795	80.7268
1.1739	82.4557	119.657	44.6016	86.5123	82.9468	80.7941
1.17502	82.5735	119.799	44.6688	86.9832	83.0141	80.8614
1.1761	82.7147	119.94	44.8707	86.9159	83.2832	81.0632
1.17723	82.7854	120.222	44.8707	86.9159	83.3504	81.265
1.17833	82.856	120.364	44.9379	87.0504	83.485	81.1977
1.17942	82.9737	120.646	45.0725	87.185	83.485	81.265
1.18051	83.1856	120.646	45.207	87.4541	83.7541	81.3323
1.1816	83.3269	120.929	45.3416	87.5886	83.8886	81.3996
1.18272	83.4917	121.141	45.4761	87.5213	84.0232	81.8032
1.18385	83.633	121.353	45.4761	87.7904	84.1577	82.0723
1.18496	83.7036	121.706	45.4089	87.925	84.2923	82.005
1.18608	83.8449	121.706	45.3416	88.0595	84.2923	82.0723
1.18717	84.0097	121.847	45.6107	88.1268	84.4268	82.2068
1.18831	84.1039	122.059	45.8125	88.3286	84.4941	82.2068
1.18943	84.1745	122.13	45.8125	88.5977	84.6286	82.3414
1.19054	84.2452	122.483	46.0816	88.7322	84.8977	82.5432
1.19164	84.4335	122.624	45.8125	88.7322	84.965	82.6777
1.19274	84.5513	122.765	45.8125	88.9341	85.0323	82.8795
1.19385	84.7396	122.977	46.0816	89.2031	85.0995	82.9468
1.19498	84.8809	123.119	46.2834	89.3377	85.1668	83.0141
1.1961	84.9751	123.33	46.1488	89.2031	85.4359	83.1486
1.19722	85.0222	123.613	46.2161	89.4722	85.6377	83.2159
1.19833	85.2341	123.754	46.4852	89.6741	85.5704	83.2159
1.19944	85.3989	123.825	46.6198	89.6741	85.705	83.2832
1.20055	85.4931	124.037	46.5525	89.8759	85.705	83.4177
1.20164	85.6343	124.249	46.687	90.0104	86.0413	83.6868
1.20273	85.6814	124.39	46.687	90.0777	86.0413	83.8214
1.20382	85.8227	124.531	46.8888	90.2795	86.1759	83.8214
1.20492	85.9404	124.673	46.8216	90.4141	86.3777	84.0232
1.20606	86.0817	124.955	47.0234	90.5486	86.5123	84.2923
1.2072	86.223	125.167	47.0906	90.7504	86.5123	84.3595
1.20835	86.3878	125.308	46.9561	90.9522	86.5795	84.3595
1.20946	86.482	125.45	47.0906	90.9522	86.7814	84.5614
1.21055	86.6233	125.661	47.1579	91.0868	87.0504	84.6286
1.21167	86.7174	125.591	47.3597	91.4231	87.2523	84.7632
1.21277	86.8587	125.873	47.3597	91.4231	87.3195	84.6959
1.21387	86.9529	126.226	47.2252	91.4231	87.3195	84.8977
1.21496	87.0942	126.226	47.427	91.4904	87.5213	85.1668
1.21605	87.2119	126.438	47.6961	91.7595	87.5886	85.1668
1.21717	87.4238	126.509	47.6288	92.0286	87.7232	85.3013
1.21829	87.5651	126.58	47.7634	92.1631	87.9922	85.5032
1.21941	87.6593	126.862	47.9652	92.1631	87.9922	85.5704
1.22052	87.8005	127.215	47.8306	92.365	88.1268	85.5704
1.22163	87.8947	127.427	48.0325	92.365	88.1941	85.6377
1.22275	88.0595	127.498	48.2343	92.5668	88.3959	85.7723
1.22387	88.2008	127.639	48.3016	92.7686	88.5977	86.0413
1.22499	88.295	127.78	48.3016	93.0377	88.5977	86.3104
1.2261	88.3892	127.992	48.2343	93.1049	88.5977	86.3777
1.22719	88.5304	128.063	48.167	93.1722	88.7322	86.5123
1.2283	88.6717	128.275	48.4361	93.3068	88.7995	86.5795
1.22943	88.7894	128.557	48.5034	93.4413	89.0686	86.6468
1.23055	88.9778	128.769	48.5706	93.4413	89.405	86.7141
1.23167	89.0955	128.84	48.5706	93.5086	89.4722	86.7814
1.23276	89.1191	129.052	48.7052	93.7777	89.3377	86.9832
1.23388	89.2839	129.264	48.7052	93.9122	89.4722	87.0504
1.235	89.4958	129.546	48.907	94.1813	89.5395	87.1177
1.23607	89.6606	129.688	48.907	94.1813	89.6741	87.3195
1.23717	89.7783	129.9	49.0416	94.3831	89.8086	87.4541
1.23826	89.8725	129.97	49.1761	94.5177	89.8759	87.4541
1.23935	89.9902	130.041	49.1761	94.5849	89.7413	87.5213
1.2405	90.1315	130.253	49.3106	94.7868	90.145	87.7904
1.24163	90.2492	130.535	49.2434	94.9886	90.5486	88.0595
1.2428	90.367	130.677	49.3779	95.2577	90.6159	88.1268
1.2439	90.5553	130.959	49.5797	95.4595	90.5486	88.1941
1.24499	90.6966	131.171	49.5797	95.4595	90.6831	88.1941
1.2461	90.7672	131.171	49.5797	95.594	90.7504	88.3959
1.2472	90.8379	131.171	49.7143	95.8631	90.7504	88.4631
1.2483	91.0027	131.383	49.7815	95.9304	91.154	88.5977
1.24941	91.144	131.595	49.7815	96.0649	91.2886	88.665
1.25051	91.3323	131.948	49.9161	95.9977	91.2886	88.9341
1.25163	91.4971	132.16	49.8488	96.1322	91.4231	89.1359
1.25275	91.6855	132.442	49.8488	96.334	91.4904	89.3377
1.25386	91.7797	132.513	50.1179	96.4013	91.6922	89.3377
1.25499	91.8503	132.725	50.2525	96.6031	91.7595	89.5395
1.25608	91.9916	132.796	50.4543	96.7377	91.9613	89.6068
1.2572	92.1564	133.149	50.5888	96.8049	92.0286	89.6741
1.25831	92.2506	133.219	50.5888	97.0067	92.0286	89.6741
1.25943	92.3919	133.219	50.5888	97.1413	92.2304	89.8759
1.26054	92.5331	133.431	50.7906	97.3431	92.4322	89.8759
1.26164	92.698	133.573	50.9252	97.4104	92.4995	90.2122
1.26275	92.8392	133.785	50.9924	97.6795	92.5668	90.3468
1.26387	93.004	133.996	51.0597	97.7467	92.7013	90.2795
1.265	93.1453	134.208	50.9924	97.9486	92.8358	90.4813
1.26613	93.216	134.42	51.0597	98.0158	93.0377	90.6831
1.26723	93.3808	134.491	51.1943	97.9486	93.2395	90.5486
1.26834	93.475	134.773	51.2615	98.1504	93.3068	90.7504
1.26945	93.64	134.844	51.4633	98.4195	93.5086	90.8177
1.27053	93.8049	134.844	51.5306	98.554	93.5759	91.0868
1.27163	93.9463	135.127	51.5979	98.7558	93.7777	91.154
1.27272	93.9934	135.127	51.6652	99.0249	93.9795	91.0868
1.27382	94.2055	135.48	51.5979	99.0922	93.9795	91.2886
1.27496	94.3705	135.762	51.6652	99.2267	93.9795	91.5577
1.27611	94.4883	135.692	51.867	99.2267	94.114	91.625
1.27725	94.6297	136.116	52.0015	99.4958	94.1813	91.7595
1.27836	94.7946	136.469	51.867	99.6304	94.3158	91.894
1.27945	94.9124	136.539	51.867	99.7649	94.5177	91.894
1.28055	95.0538	136.539	52.0015	99.8322	94.9213	92.0959
1.28165	95.1952	136.751	52.2034	100.034	94.854	92.0286
1.28274	95.2895	136.681	52.2034	100.169	94.854	92.1631
1.28385	95.3366	137.034	52.2706	100.169	95.2577	92.4995
1.28494	95.5958	137.387	52.4724	100.236	95.3249	92.7013
1.28608	95.7607	137.458	52.607	100.505	95.3922	92.8358
1.28719	95.9257	137.528	52.6743	100.572	95.4595	92.9704
1.28831	96.0199	137.811	52.8088	100.774	95.7286	92.8358
1.28943	96.0906	138.023	52.6743	101.043	95.7958	92.8358
1.29052	96.232	138.235	52.8088	101.043	95.7958	93.0377
1.29164	96.3969	138.447	52.8088	101.245	96.0649	93.3068
1.29275	96.4912	138.588	52.9434	101.447	96.0649	93.4413
1.29388	96.6797	138.588	52.8761	101.581	96.334	93.5759
1.295	96.7975	138.658	53.0106	101.85	96.4013	93.8449
1.29607	96.9625	139.012	53.2124	101.783	96.4686	93.7777
1.29718	97.0803	139.153	53.2797	101.985	96.4686	93.8449
1.29832	97.1981	139.435	53.4143	102.187	96.6704	93.9122
1.29943	97.3866	139.435	53.4143	102.321	96.7377	93.9795
1.30057	97.4573	139.718	53.4815	102.523	96.8722	94.114
1.30166	97.5751	140.001	53.6161	102.658	97.1413	94.3158
1.30278	97.8107	140.142	53.7506	102.792	97.3431	94.5849
1.30389	97.9757	140.424	54.0197	102.927	97.3431	94.6522
1.30497	98.07	140.636	54.0197	102.859	97.4776	94.854
1.30606	98.1406	140.636	53.8852	103.061	97.6795	94.9213
1.30715	98.3291	140.848	54.1542	103.33	97.8813	95.1231
1.30824	98.5412	140.919	54.2888	103.33	97.9486	95.2577
1.30939	98.6826	141.06	54.3561	103.398	97.9486	95.2577
1.31054	98.7769	141.413	54.4233	103.734	98.0831	95.3922
1.31169	98.8711	141.625	54.2888	103.869	98.2176	95.5268
1.3128	99.0125	141.696	54.3561	104.205	98.554	95.7286
1.31389	99.201	141.837	54.4233	104.407	98.4867	95.8631
1.31499	99.2481	142.19	54.6924	104.541	98.554	95.9304
1.31608	99.4131	142.332	54.7597	104.609	98.8231	96.0649
1.31719	99.578	142.473	54.8942	104.676	98.9576	96.0649
1.31829	99.7194	142.543	54.8942	104.743	99.0922	96.1995
1.31939	99.9079	142.755	54.8942	105.079	99.2267	96.4013
1.32052	100.026	143.038	54.9615	105.214	99.294	96.4013
1.32163	100.261	143.25	55.0961	105.214	99.4958	96.6704
1.32275	100.356	143.674	55.1633	105.483	99.5631	96.9395
1.32388	100.403	143.744	55.3651	105.685	99.7649	97.0067
1.32497	100.591	143.603	55.4324	105.685	99.7649	97.0067
1.32609	100.733	143.815	55.2979	105.752	99.9667	97.0067
1.3272	100.85	144.097	55.2979	105.887	100.034	97.2758
1.32832	100.992	144.168	55.567	106.089	100.37	97.4776
1.32943	101.133	144.38	55.8361	106.29	100.438	97.6122
1.33052	101.298	144.592	55.6342	106.425	100.505	97.814
1.33164	101.44	144.804	55.7688	106.627	100.639	97.814
1.33276	101.628	144.874	55.9033	106.694	100.639	97.8813
1.33388	101.769	145.298	55.9033	106.963	100.841	97.9486
1.33501	101.84	145.369	56.0379	107.232	101.043	98.1504
1.33611	102.029	145.439	56.2397	107.232	101.245	98.3522
1.33722	102.17	145.51	56.307	107.367	101.379	98.4195
1.33833	102.288	145.934	56.4415	107.501	101.379	98.4867
1.33941	102.476	146.005	56.5088	107.703	101.379	98.6886
1.34051	102.571	146.075	56.6433	107.838	101.716	98.8231
1.34159	102.688	146.499	56.5761	107.77	101.918	98.8904
1.34269	102.877	146.57	56.6433	107.905	101.918	99.0922
1.34384	103.018	146.782	56.7106	108.241	102.052	99.0922
1.34499	103.16	146.993	56.7779	108.376	102.254	99.3613
1.34616	103.325	147.135	57.1815	108.645	102.254	99.3613
1.34726	103.395	147.629	57.047	108.847	102.254	99.4286
1.34834	103.513	147.841	57.1815	108.914	102.658	99.6976
1.34944	103.655	147.912	57.316	109.183	102.859	99.8322
1.35054	103.749	147.982	57.5179	109.318	102.927	99.8995
1.35164	103.914	148.194	57.5179	109.25	103.129	100.101
1.35274	104.126	148.336	57.5179	109.519	102.994	100.101
1.35384	104.267	148.477	57.6524	109.788	103.061	100.438
1.35497	104.479	148.759	57.5179	109.721	103.398	100.438
1.35608	104.644	148.83	57.5851	109.788	103.667	100.438
1.3572	104.715	148.901	57.7197	110.125	103.532	100.774
1.35832	104.833	149.183	57.9215	110.528	103.599	100.707
1.35941	104.951	149.536	58.1233	110.461	103.936	100.774
1.36053	105.092	149.536	58.056	110.461	103.869	100.909
1.36166	105.257	149.748	58.2579	110.663	104.003	101.11
1.36276	105.375	149.89	58.1906	110.73	104.138	101.312
1.36388	105.54	149.96	58.3251	110.798	104.205	101.312
1.36496	105.681	150.243	58.3924	111.134	104.474	101.649
1.36607	105.822	150.525	58.3924	111.201	104.743	101.649
1.3672	106.011	150.596	58.5942	111.336	104.945	101.85
1.36832	106.105	150.808	58.796	111.605	104.878	102.052
1.36946	106.223	151.09	58.8633	111.807	105.012	102.052
1.37055	106.388	151.161	58.8633	111.739	105.349	102.321
1.37166	106.576	151.232	58.9306	111.941	105.416	102.456
1.37277	106.718	151.514	59.0651	112.076	105.483	102.59
1.37386	106.906	151.938	59.1324	112.278	105.483	102.658
1.37495	106.953	151.938	59.1997	112.412	105.618	102.792
1.37603	107.118	152.079	59.1324	112.614	105.954	102.792
1.37714	107.26	152.291	59.4015	112.883	106.021	102.859
1.37829	107.401	152.291	59.536	112.816	106.021	103.129
1.37943	107.495	152.786	59.536	113.018	106.29	103.398
1.38057	107.66	152.927	59.536	113.152	106.358	103.532
1.38168	107.778	153.068	59.6033	113.488	106.559	103.532
1.38275	108.014	153.421	59.6706	113.69	106.761	103.599
1.38388	108.061	153.421	59.8051	113.758	106.896	103.599
1.38497	108.108	153.563	59.8051	113.959	106.963	103.734
1.38607	108.273	153.845	60.007	114.094	107.098	103.734
1.38717	108.485	153.916	60.2088	114.094	107.232	103.801
1.38827	108.721	153.986	60.276	114.161	107.367	104.138
1.38941	108.886	154.128	60.276	114.363	107.367	104.541
1.39051	108.98	154.552	60.4778	114.565	107.569	104.676
1.39163	109.051	154.905	60.4106	114.834	107.77	104.541
1.39275	109.168	154.975	60.5451	115.036	107.905	104.81
1.39384	109.31	155.117	60.6124	115.238	107.972	104.945
1.39497	109.475	155.187	60.6797	115.238	107.972	105.012
1.3961	109.569	155.54	60.8815	115.439	108.174	105.147
1.39722	109.71	155.682	60.9488	115.574	108.443	105.079
1.39832	109.805	155.752	60.8815	115.708	108.51	105.214
1.3994	109.97	155.964	61.016	115.978	108.779	105.416
1.40051	110.135	156.106	61.0833	116.045	109.049	105.55
1.40164	110.252	156.176	61.1506	116.179	109.049	105.752
1.40277	110.37	156.459	61.3524	116.314	109.183	105.887
1.4039	110.535	156.883	61.5542	116.583	109.116	106.089
1.405	110.676	156.883	61.5542	116.65	109.318	106.29
1.40612	110.912	157.024	61.5542	116.919	109.587	106.29
1.40722	111.054	157.165	61.4869	116.987	109.654	106.156
1.40829	111.124	157.518	61.6215	117.054	109.654	106.358
1.40939	111.242	157.66	61.8233	117.323	109.923	106.627
1.41047	111.383	157.73	62.0924	117.525	110.192	106.694
1.41157	111.501	157.871	62.0251	117.525	110.394	106.896
1.41272	111.69	158.154	62.0251	117.928	110.327	106.896
1.41387	111.784	158.578	62.1597	117.996	110.528	107.098
1.41502	111.925	158.719	62.2942	117.996	110.73	107.098
1.41613	112.09	158.79	62.4288	118.332	110.865	107.232
1.4172	112.137	159.072	62.2269	118.399	110.865	107.501
1.41832	112.326	159.214	62.496	118.534	111.067	107.569
1.41942	112.491	159.143	62.5633	118.668	111.067	107.838
1.42052	112.632	159.284	62.7651	118.803	111.134	107.838
1.42162	112.774	159.496	62.8324	119.139	111.336	108.039
1.42273	112.939	159.849	62.9669	119.139	111.47	108.174
1.42386	113.033	159.779	62.9669	119.341	111.807	108.308
1.42497	113.268	160.132	63.0342	119.543	112.143	108.376
1.42611	113.363	160.556	63.1015	119.678	112.143	108.779
1.42722	113.433	160.626	63.3033	119.812	112.278	108.847
1.4283	113.575	160.697	63.3033	120.081	112.345	108.712
1.42942	113.669	160.909	63.5051	120.283	112.479	108.914
1.43055	113.834	160.979	63.5051	120.35	112.547	109.049
1.43164	113.999	161.403	63.5051	120.552	112.547	109.318
1.43276	114.07	161.686	63.7069	120.619	112.547	109.452
1.43384	114.282	161.686	63.7742	120.754	112.95	109.587
1.43495	114.47	161.827	63.976	121.225	113.018	109.721
1.43609	114.612	162.039	64.1778	121.359	113.287	109.788
1.4372	114.682	162.18	64.3124	121.359	113.421	109.923
1.43833	114.777	162.392	64.2451	121.494	113.354	110.058
1.43943	114.965	162.604	64.3796	121.561	113.556	110.192
1.44054	115.106	162.745	64.4469	121.628	113.556	110.192
1.44165	115.319	162.957	64.4469	121.83	113.959	110.327
1.44274	115.413	163.098	64.5815	122.099	114.094	110.596
1.44384	115.531	163.24	64.5815	122.167	114.094	110.596
1.44493	115.625	163.452	64.6487	122.301	114.228	110.663
1.44605	115.813	163.593	64.6487	122.368	114.43	110.932
1.44718	116.002	163.664	64.9851	122.705	114.767	111.067
1.44832	116.096	164.017	65.0524	122.638	114.834	111.336
1.44946	116.261	164.299	64.9851	122.772	114.968	111.403
1.45057	116.402	164.37	65.1196	123.243	114.968	111.47
1.45166	116.544	164.652	65.2542	123.445	115.036	111.605
1.45277	116.591	164.794	65.3215	123.647	115.238	111.672
1.45387	116.685	164.794	65.456	123.647	115.17	111.739
1.45496	116.803	165.006	65.5905	123.848	115.372	111.874
1.45606	117.015	165.288	65.7251	124.252	115.91	112.076
1.45717	117.204	165.5	65.6578	124.387	115.978	112.143
1.45831	117.369	165.712	65.7251	124.319	116.112	112.412
1.45943	117.557	165.924	65.9269	124.454	116.247	112.748
1.46054	117.651	166.065	65.9942	124.656	116.314	112.748
1.46164	117.722	166.489	66.1287	124.858	116.448	112.748
1.46273	117.911	166.56	66.2633	124.992	116.718	112.883
1.46386	118.028	166.772	66.5324	125.127	116.852	112.95
1.46499	118.146	166.772	66.5996	125.261	116.919	113.152
1.4661	118.288	166.913	66.6669	125.396	116.785	113.421
1.46721	118.452	167.337	66.5996	125.665	117.121	113.556
1.46829	118.617	167.337	66.6669	125.732	117.188	113.623
1.46941	118.782	167.549	66.7342	125.934	117.121	113.623
1.47053	118.877	167.76	66.936	126.203	117.458	113.69
1.47166	118.971	167.972	66.936	126.337	117.659	113.69
1.47279	119.112	168.184	67.0033	126.405	117.794	113.892
1.47389	119.254	168.396	67.0705	126.539	117.727	114.027
1.475	119.419	168.537	67.0705	126.674	118.063	114.296
1.4761	119.56	168.608	67.2051	127.01	118.063	114.228
1.47718	119.678	168.82	67.4069	126.876	118.198	114.565
1.47827	119.772	169.032	67.3396	127.145	118.668	114.767
1.47936	119.843	169.173	67.7433	127.279	118.668	114.901
1.48046	120.078	169.314	67.676	127.414	118.601	115.036
1.48161	120.243	169.385	67.7433	127.683	118.938	115.17
1.48276	120.408	169.668	67.8105	127.885	119.072	115.372
1.48392	120.526	169.95	67.8778	128.154	119.139	115.507
1.48502	120.691	170.233	67.9451	128.154	119.139	115.507
1.48611	120.715	170.233	68.1469	128.423	119.543	115.574
1.48721	120.856	170.586	68.2815	128.759	119.61	115.776
1.48831	121.068	170.657	68.2815	128.759	119.61	115.843
1.48941	121.139	170.868	68.2815	128.759	120.014	116.045
1.49052	121.257	170.939	68.416	129.028	120.081	116.247
1.49163	121.469	171.08	68.4833	129.23	120.148	116.314
1.49275	121.704	171.292	68.5505	129.365	120.35	116.448
1.49386	121.822	171.575	68.6178	129.567	120.552	116.583
1.49498	121.94	171.716	68.7524	129.634	120.552	116.718
1.4961	122.081	171.787	68.9542	129.836	120.552	116.987
1.4972	122.199	172.069	68.9542	130.239	120.619	117.054
1.49831	122.293	172.281	69.156	130.105	121.023	117.121
1.49943	122.458	172.422	69.156	130.239	121.225	117.256
1.50054	122.529	172.846	69.2905	130.239	121.158	117.39
1.50166	122.647	172.846	69.3578	130.307	121.359	117.525
1.50275	122.788	173.058	69.4924	130.777	121.628	117.659
1.50387	122.906	173.199	69.5596	131.047	121.696	117.794
1.50499	123.095	173.27	69.6942	131.316	121.696	117.996
1.50611	123.236	173.482	69.8287	131.45	122.099	117.996
1.50723	123.307	173.906	69.896	131.585	122.099	118.198
1.50832	123.472	174.047	70.0305	131.585	122.234	118.265
1.50945	123.613	174.259	70.1651	132.056	122.436	118.467
1.51054	123.778	174.33	70.1651	132.19	122.436	118.668
1.51162	123.919	174.542	70.4342	132.257	122.772	118.736
1.51272	124.037	174.683	70.3669	132.325	122.705	118.87
1.51381	124.131	174.895	70.5014	132.594	122.974	119.072
1.51491	124.296	174.895	70.636	132.459	123.176	119.207
1.51607	124.438	174.965	70.7705	132.661	123.31	119.274
1.51722	124.65	175.319	70.8378	132.93	123.445	119.408
1.51836	124.744	175.742	70.8378	133.132	123.647	119.61
1.51946	124.838	176.025	70.9723	133.334	123.848	119.745
1.52055	124.956	175.954	70.9723	133.603	123.983	119.812
1.52167	125.097	176.166	71.0396	133.737	124.118	119.812
1.52276	125.192	176.095	71.1742	133.939	124.319	120.014
1.52386	125.309	176.449	71.376	133.939	124.319	120.35
1.52496	125.522	176.802	71.376	134.141	124.656	120.418
1.52606	125.639	176.802	71.376	134.276	124.656	120.35
1.52719	125.781	177.014	71.7123	134.477	124.723	120.619
1.5283	125.969	177.367	71.7796	134.612	124.858	121.023
1.52943	126.111	177.438	71.7796	134.881	124.992	120.956
1.53053	126.181	177.649	71.9814	135.15	125.059	121.023
1.53163	126.276	177.861	71.8469	135.285	125.194	121.09
1.53276	126.37	178.003	72.0487	135.285	125.328	121.292
1.53388	126.558	178.144	72.1832	135.419	125.53	121.359
1.53498	126.676	178.497	72.3178	135.554	125.732	121.561
1.53609	126.865	178.709	72.3851	135.621	125.934	121.83
1.53718	126.959	178.85	72.5196	135.957	126.203	122.032
1.53831	127.1	178.921	72.4523	136.227	126.136	122.099
1.53943	127.289	178.992	72.5869	136.496	126.27	122.167
1.54055	127.383	179.133	72.856	136.428	126.405	122.234
1.54168	127.548	179.486	72.9232	136.765	126.405	122.503
1.54277	127.689	179.698	72.9905	137.034	126.674	122.503
1.54389	127.737	179.839	73.0578	137.034	126.876	122.772
1.54499	127.972	179.91	73.1251	137.303	127.01	122.907
1.54607	128.066	180.334	73.2596	137.303	127.212	123.041
1.54716	128.208	180.404	73.3941	137.37	127.077	123.176
1.54825	128.373	180.475	73.5287	137.707	127.279	123.378
1.54935	128.467	180.757	73.6632	137.976	127.548	123.378
1.5505	128.608	180.757	73.865	138.11	127.683	123.445
1.55165	128.75	180.899	73.7978	138.11	127.75	123.647
1.5528	128.891	181.323	73.7978	138.245	127.817	123.781
1.5539	129.009	181.605	73.7305	138.648	128.154	123.579
1.555	129.174	181.676	73.7305	138.917	128.356	124.05
1.55611	129.292	181.746	74.1341	139.187	128.49	124.118
1.5572	129.41	182.029	74.336	139.254	128.692	124.252
1.5583	129.504	182.241	74.336	139.321	128.692	124.387
1.5594	129.692	182.453	74.4705	139.456	128.961	124.319
1.5605	129.881	182.665	74.336	139.523	129.096	124.656
1.56163	130.046	182.665	74.5378	139.725	129.163	124.992
1.56274	130.234	183.018	74.5378	139.792	129.567	125.127
1.56387	130.258	183.159	74.7396	139.994	129.432	125.194
1.56498	130.329	183.3	74.8069	140.263	129.432	125.328
1.56608	130.517	183.442	74.9414	140.465	129.701	125.53
1.5672	130.635	183.512	74.9414	140.734	129.836	125.597
1.56833	130.753	183.865	75.1432	140.801	129.97	125.597
1.56944	130.823	184.148	75.1432	140.801	130.239	125.867
1.57053	130.988	184.219	75.345	141.205	130.441	125.867
1.57162	131.177	184.501	75.4796	141.541	130.643	126.001
1.57275	131.318	184.642	75.6141	141.541	130.777	126.136
1.57387	131.46	184.784	75.7487	141.743	130.979	126.337
1.57499	131.601	185.066	75.7487	141.81	131.114	126.539
1.57611	131.695	185.278	75.7487	141.877	131.248	126.607
1.5772	131.837	185.278	75.816	142.147	131.248	126.876
1.57832	132.002	185.278	75.816	142.416	131.316	126.876
1.57943	132.143	185.773	75.9505	142.55	131.517	127.077
1.5805	132.214	186.267	76.3541	142.752	131.652	127.279
1.5816	132.355	186.196	76.2869	142.752	131.854	127.279
1.58269	132.52	186.126	76.2869	142.954	132.056	127.347
1.58382	132.638	186.267	76.4887	143.021	132.19	127.414
1.58495	132.803	186.55	76.5559	143.425	132.392	127.683
1.58609	132.944	186.832	76.7578	143.425	132.392	127.885
1.58725	133.109	187.185	76.825	143.694	132.527	128.019
1.58835	133.203	187.256	76.8923	144.097	132.661	128.221
1.58944	133.298	187.327	76.9596	143.963	132.863	128.154
1.59054	133.392	187.468	77.1614	144.165	132.93	128.423
1.59163	133.486	187.609	77.4305	144.568	132.93	128.759
1.59274	133.651	187.68	77.4305	144.501	133.199	128.894
1.59384	133.816	188.033	77.3632	144.636	133.401	128.692
1.59494	134.004	188.104	77.4978	144.905	133.603	128.894
1.59608	134.24	188.457	77.565	145.106	133.872	128.961
1.59719	134.287	188.598	77.6996	145.376	134.007	129.297
1.59832	134.405	188.881	77.7669	145.51	134.276	129.567
1.59942	134.499	189.163	77.6996	145.645	134.41	129.634
1.60052	134.664	189.304	77.8341	145.914	134.41	129.836
1.60164	134.782	189.163	77.8341	146.048	134.545	129.836
1.60276	134.829	189.375	78.2378	146.25	134.679	129.97
1.60387	134.947	189.587	78.2378	146.317	134.747	129.97
1.60498	135.136	189.87	78.3723	146.317	134.881	130.105
1.60607	135.3	190.152	78.4396	146.721	135.285	130.508
1.6072	135.418	190.364	78.3723	146.923	135.285	130.643
1.60832	135.583	190.435	78.4396	146.923	135.419	130.777
1.60945	135.701	190.788	78.7087	146.99	135.554	130.845
1.61057	135.866	191	78.8432	147.259	135.688	131.114
1.61166	136.007	191.141	78.9778	147.528	135.89	131.248
1.61277	136.149	191.212	79.045	147.663	136.025	131.316
1.61389	136.267	191.494	79.2468	147.999	136.092	131.45
1.61496	136.408	191.706	79.1796	148.201	136.159	131.517
1.61607	136.502	191.494	79.1796	148.268	136.294	131.652
1.61714	136.667	191.777	79.3141	148.537	136.563	131.854
1.61826	136.832	191.989	79.4487	148.672	136.697	131.921
1.6194	136.997	192.342	79.4487	148.672	136.899	131.988
1.62054	137.115	192.554	79.7177	149.008	137.101	132.257
1.62169	137.186	192.624	79.785	149.21	137.168	132.392
1.62278	137.303	192.836	80.0541	149.345	137.437	132.527
1.62388	137.445	193.048	80.1214	149.412	137.437	132.728
1.62499	137.539	193.119	80.1887	149.681	137.707	132.728
1.62609	137.657	193.472	80.2559	149.95	137.572	132.863
1.62719	137.728	193.401	80.2559	150.085	138.11	132.93
1.62829	137.916	193.613	80.3905	150.286	137.976	133.132
1.6294	138.128	193.896	80.525	150.286	138.245	133.334
1.63052	138.317	194.037	80.6596	150.556	138.514	133.468
1.63163	138.458	194.108	80.7941	150.825	138.648	133.603
1.63276	138.552	194.39	80.8614	151.026	138.917	133.67
1.63387	138.623	194.602	80.9959	151.161	138.985	133.805
1.63496	138.717	194.885	81.0632	151.228	138.917	134.074
1.6361	138.882	195.167	81.1305	151.497	139.119	134.208
1.63721	139.071	195.167	81.1305	151.699	139.254	134.276
1.63831	139.188	195.238	81.265	151.901	139.321	134.343
1.63942	139.283	195.379	81.4668	152.036	139.523	134.545
1.64051	139.448	195.662	81.6014	152.036	139.657	134.814
1.64165	139.565	195.944	81.6686	152.305	139.792	135.083
1.64276	139.73	196.156	81.6686	152.641	140.061	135.15
1.64387	139.872	196.368	81.8032	152.776	140.263	135.217
1.64501	139.943	196.651	81.8032	153.045	140.465	135.217
1.64611	140.178	196.651	81.8032	153.045	140.465	135.352
1.64724	140.272	196.933	82.005	153.246	140.599	135.688
1.64833	140.32	197.286	82.1395	153.448	140.801	135.823
1.64939	140.461	197.357	82.3414	153.516	141.003	136.092
1.65049	140.626	197.357	82.3414	153.852	141.205	136.159
1.65159	140.767	197.639	82.6105	153.919	141.474	136.227
1.65271	140.885	197.639	82.6105	154.121	141.474	136.496
1.65387	141.097	197.922	82.6777	154.256	141.541	136.563
1.655	141.191	198.205	82.8123	154.457	141.676	136.63
1.65614	141.286	198.134	82.9468	154.525	141.81	136.967
1.65724	141.427	198.416	83.0814	154.996	142.214	137.034
1.65833	141.521	198.84	83.1486	155.399	142.416	137.101
1.65944	141.616	198.84	83.2832	155.466	142.416	137.168
1.66054	141.71	199.193	83.485	155.601	142.483	137.437
1.66164	141.828	199.335	83.5523	155.668	142.55	137.505
1.66273	141.993	199.547	83.485	155.803	142.886	137.572
1.66384	142.157	199.688	83.4177	156.072	143.156	137.976
1.66497	142.275	199.9	83.5523	156.341	143.223	138.11
1.66608	142.464	200.112	83.7541	156.476	143.156	138.177
1.66721	142.605	200.324	83.9559	156.61	143.492	138.312
1.66831	142.699	200.324	83.8214	156.946	143.694	138.312
1.6694	142.817	200.677	83.8214	156.946	144.03	138.379
1.67054	142.982	200.818	84.1577	157.081	144.097	138.648
1.67165	143.124	200.818	84.2923	157.485	144.097	138.716
1.67276	143.194	201.03	84.2923	157.619	144.232	138.917
1.67387	143.265	201.242	84.4268	157.686	144.434	139.119
1.67496	143.453	201.524	84.5614	157.754	144.501	139.254
1.67609	143.618	201.595	84.5614	158.023	144.568	139.388
1.67721	143.76	201.878	84.6286	158.157	144.77	139.523
1.67834	143.948	202.019	84.7632	158.561	144.972	139.59
1.67945	144.019	202.231	84.8977	158.561	145.106	139.792
1.68054	144.137	202.513	85.1668	158.628	145.039	139.994
1.68166	144.231	202.796	85.2341	159.234	145.241	140.33
1.68278	144.396	202.867	85.3686	159.57	145.51	140.397
1.68384	144.514	203.008	85.4359	159.503	145.779	140.532
1.68494	144.679	203.149	85.4359	159.503	146.048	140.801
1.68602	144.844	203.22	85.5032	159.637	146.183	140.734
1.68715	144.985	203.361	85.5704	159.974	146.385	140.868
1.68829	145.103	203.714	85.7723	159.906	146.452	141.07
1.68943	145.221	203.855	85.9068	160.041	146.721	141.272
1.69058	145.268	204.067	85.9741	160.377	146.654	141.137
1.69167	145.409	204.209	85.9741	160.714	146.856	141.406
1.69276	145.598	204.35	86.1086	160.915	147.057	141.743
1.69388	145.692	204.774	86.3104	161.252	147.192	141.608
1.69498	145.786	204.844	86.5123	161.185	147.326	141.81
1.69607	145.904	204.986	86.5795	161.319	147.528	142.012
1.69717	146.045	205.056	86.6468	161.521	147.73	142.012
1.69829	146.21	205.127	86.8486	161.79	147.797	142.281
1.69941	146.446	205.48	86.8486	161.857	147.999	142.55
1.70054	146.54	205.833	86.9159	161.992	148.201	142.752
1.70166	146.564	205.975	86.9159	162.194	148.268	142.954
1.70276	146.729	206.045	87.0504	162.463	148.537	143.021
1.70385	146.847	206.186	87.0504	162.732	148.739	143.088
1.70499	146.941	206.328	87.2523	163.001	148.874	143.156
1.70609	147.012	206.681	87.3868	163.337	149.008	143.492
1.70721	147.153	206.893	87.3868	163.472	149.143	143.626
1.70831	147.341	206.963	87.5213	163.606	149.21	143.694
1.70939	147.53	207.246	87.6559	163.741	149.479	143.761
1.71052	147.624	207.246	87.7232	163.875	149.748	144.03
1.71165	147.742	207.458	87.925	164.212	149.95	144.097
1.71278	147.836	207.67	87.925	164.414	150.152	144.299
1.71389	147.907	207.811	87.925	164.481	150.152	144.501
1.71499	148.096	208.023	88.1268	164.615	150.219	144.77
1.71611	148.237	208.164	88.3959	164.885	150.286	144.905
1.71722	148.355	208.376	88.4631	165.154	150.69	145.039
1.71829	148.425	208.659	88.665	165.288	150.892	145.106
1.71938	148.543	208.871	88.7322	165.423	151.026	145.106
1.72046	148.708	209.153	88.8668	165.692	151.228	145.308
1.72158	148.85	209.012	88.9341	165.826	151.296	145.51
1.72272	149.014	209.153	89.0013	165.826	151.296	145.779
1.72387	149.109	209.506	89.2031	166.095	151.565	145.846
1.72503	149.203	209.789	89.2704	166.432	151.834	145.914
1.72612	149.368	209.789	89.3377	166.634	151.766	146.048
1.72721	149.462	210.001	89.405	166.835	152.036	146.317
1.72831	149.533	210.283	89.4722	166.835	152.237	146.452
1.72941	149.721	210.213	89.6068	167.105	152.305	146.721
1.73052	149.816	210.495	89.7413	167.239	152.372	146.856
1.73163	150.028	210.636	89.8759	167.306	152.574	147.125
1.73274	150.193	210.848	90.0104	167.575	152.641	147.057
1.73387	150.311	210.99	90.0777	167.912	152.977	147.326
1.73498	150.499	211.131	90.0777	168.114	153.314	147.326
1.73609	150.546	211.484	90.145	168.114	153.448	147.528
1.7372	150.664	211.696	90.145	168.517	153.381	147.596
1.7383	150.876	211.979	90.4141	168.854	153.516	147.865
1.73944	150.923	212.19	90.5486	169.055	153.785	148.066
1.74055	150.994	212.402	90.6831	169.257	154.054	147.999
1.74166	151.065	212.544	90.6831	169.19	154.121	148.201
1.74276	151.182	212.685	90.6831	169.392	154.121	148.336
1.74385	151.324	212.897	91.0868	169.795	154.525	148.47
1.74498	151.489	213.038	91.154	169.997	154.592	148.605
1.74609	151.677	213.109	91.2886	169.997	154.726	148.941
1.74722	151.819	213.179	91.2886	170.065	154.861	149.277
1.74833	151.913	213.603	91.3559	170.535	155.197	149.345
1.74943	152.078	213.744	91.4904	170.67	155.332	149.143
1.75055	152.125	213.886	91.625	170.872	155.466	149.681
1.75166	152.196	214.027	91.7595	171.006	155.601	149.816
1.75273	152.361	214.31	91.7595	171.275	155.736	149.883
1.75384	152.431	214.38	91.9613	171.545	155.87	150.017
1.75491	152.596	214.521	92.0286	171.679	156.206	150.085
1.75603	152.855	214.663	92.0959	171.679	156.476	150.219
1.75719	152.95	214.945	92.365	171.746	156.543	150.421
1.75833	153.02	215.087	92.4995	172.083	156.61	150.488
1.75948	153.115	215.298	92.5668	172.352	156.61	150.757
1.76057	153.303	215.581	92.6341	172.755	156.946	150.959
1.76166	153.397	215.793	92.7686	172.957	157.148	151.026
1.76276	153.492	215.934	92.7686	173.025	157.283	151.094
1.76386	153.633	216.146	92.9031	173.226	157.35	151.363
1.76496	153.704	216.287	92.9704	173.495	157.619	151.565
1.76607	153.916	216.499	93.1049	173.764	157.686	151.632
1.76718	154.057	216.641	93.1049	173.899	157.888	151.632
1.7683	154.175	216.711	93.1049	173.899	158.023	151.766
1.76941	154.34	216.994	93.4413	174.235	158.157	152.17
1.77054	154.363	217.276	93.374	174.437	158.494	152.439
1.77164	154.458	217.347	93.4413	174.437	158.628	152.574
1.77274	154.646	217.559	93.7104	174.774	158.628	152.574
1.77387	154.764	217.771	93.7777	174.975	158.696	152.843
1.77498	154.882	217.841	93.7777	175.177	159.032	153.045
1.7761	154.953	218.053	93.8449	175.244	159.368	152.843
1.77722	155.07	218.195	93.9795	175.648	159.435	153.045
1.77829	155.282	218.618	94.114	175.85	159.435	153.381
1.77942	155.4	218.618	94.2486	176.119	159.705	153.516
1.78053	155.542	218.618	94.3831	176.321	160.041	153.785
1.78167	155.612	218.972	94.4504	176.455	160.175	153.919
1.78279	155.659	219.113	94.5177	176.657	160.31	153.919
1.78387	155.848	219.395	94.7195	176.724	160.377	154.256
1.78499	155.989	219.537	94.854	176.994	160.579	154.256
1.7861	156.107	219.678	95.0559	177.195	160.848	154.457
1.78717	156.178	219.749	95.1904	177.195	160.848	154.592
1.78828	156.319	219.749	95.0559	177.532	160.915	154.794
1.78937	156.531	220.172	94.9886	177.734	161.319	154.996
1.79048	156.649	220.172	95.3922	177.868	161.588	155.063
1.79163	156.791	220.384	95.5268	178.07	161.723	155.265
1.79277	156.838	220.737	95.4595	178.272	161.857	155.466
1.79391	156.955	220.949	95.594	178.474	161.992	155.534
1.795	157.144	221.232	95.7958	178.81	162.194	155.534
1.7961	157.191	221.444	95.8631	179.146	162.194	155.803
1.79721	157.262	221.444	96.1995	179.281	162.463	155.87
1.79831	157.332	221.585	96.2668	179.483	162.732	155.937
1.79941	157.497	221.797	96.1322	179.752	162.866	156.139
1.8005	157.733	221.868	96.4013	179.819	163.068	156.408
1.80162	157.945	222.009	96.6031	180.088	163.203	156.745
1.80274	158.063	222.221	96.5358	180.29	163.27	156.946
1.80385	158.204	222.433	96.6704	180.357	163.337	157.014
1.80498	158.251	222.574	96.7377	180.626	163.606	157.081
1.80609	158.393	222.715	96.8049	180.761	163.808	157.216
1.80718	158.511	222.857	96.9395	181.03	163.875	157.485
1.80832	158.581	223.139	97.074	181.434	164.01	157.552
1.80943	158.676	223.492	97.2758	181.501	164.01	157.686
1.81054	158.77	223.633	97.3431	181.568	164.414	157.821
1.81164	158.911	223.775	97.2758	181.703	164.683	157.956
1.81273	159.053	223.916	97.4104	181.972	164.75	158.09
1.81386	159.194	223.987	97.6795	182.308	164.885	158.292
1.81498	159.312	224.199	97.6795	182.51	165.086	158.426
1.81612	159.359	224.411	97.7467	182.577	165.288	158.628
1.81723	159.5	224.622	97.8813	182.846	165.49	158.763
1.81832	159.689	224.764	98.0158	183.183	165.625	158.965
1.81945	159.736	224.976	98.0158	183.452	165.625	159.166
1.82055	159.901	225.117	98.1504	183.586	165.894	159.166
1.82163	160.019	225.188	98.3522	183.586	166.095	159.435
1.82272	160.113	225.399	98.4867	183.99	166.095	159.503
1.82379	160.254	225.682	98.6886	183.99	166.365	159.705
1.82492	160.396	225.682	98.7558	184.124	166.566	160.041
1.82607	160.49	225.894	98.8904	184.663	166.701	160.108
1.82721	160.631	226.176	98.9576	184.864	166.903	160.108
1.82835	160.773	226.459	98.9576	184.999	167.037	160.445
1.82944	160.914	226.741	99.0922	185.066	167.306	160.512
1.83054	161.008	226.812	99.2267	185.47	167.508	160.646
1.83165	161.056	226.953	99.4286	185.672	167.441	160.714
1.83275	161.173	227.024	99.4286	185.874	167.575	160.915
1.83387	161.362	227.236	99.4286	185.941	167.912	161.05
1.83497	161.503	227.448	99.7649	186.008	168.114	161.386
1.83608	161.645	227.448	100.101	186.21	168.315	161.521
1.8372	161.786	227.73	100.034	186.479	168.45	161.521
1.83832	161.88	227.942	100.101	186.748	168.786	161.723
1.83944	161.998	228.154	100.236	187.017	168.854	161.925
1.84054	162.092	228.295	100.438	187.286	168.988	162.194
1.84163	162.163	228.366	100.505	187.421	169.257	162.395
1.84277	162.234	228.578	100.37	187.69	169.325	162.53
1.84388	162.352	228.649	100.438	187.824	169.392	162.732
1.84499	162.469	229.072	100.505	187.892	169.728	162.799
1.8461	162.587	229.284	100.774	188.228	169.93	163.001
1.84717	162.823	229.355	101.043	188.497	169.997	163.135
1.84831	162.941	229.496	100.976	188.632	170.132	163.27
1.84943	163.035	229.708	101.178	188.901	170.334	163.405
1.85056	163.153	229.779	101.178	189.035	170.535	163.539
1.85167	163.223	230.061	101.178	189.304	170.805	163.405
1.85276	163.341	230.203	101.514	189.439	170.939	163.808
1.85387	163.435	230.203	101.649	189.775	171.141	164.145
1.85498	163.577	230.626	101.649	189.977	171.208	164.212
1.85607	163.695	230.768	101.716	190.112	171.275	164.279
1.85717	163.789	230.909	101.985	190.381	171.477	164.414
1.85826	164.001	231.05	102.052	190.515	171.746	164.683
1.85938	164.119	231.262	102.052	190.852	171.881	164.683
1.86052	164.213	231.262	102.187	191.054	171.948	164.75
1.86166	164.331	231.686	102.389	191.188	172.15	165.019
1.86281	164.496	231.969	102.389	191.457	172.285	165.154
1.8639	164.59	231.757	102.456	191.592	172.554	165.355
1.86499	164.684	232.039	102.59	191.861	172.755	165.692
1.86609	164.779	232.251	102.792	192.063	173.025	165.894
1.86719	164.873	232.463	102.994	192.264	173.092	165.961
1.86829	164.967	232.534	103.061	192.264	173.226	166.095
1.8694	165.132	232.604	103.196	192.466	173.361	166.365
1.8705	165.321	232.816	103.33	192.87	173.764	166.365
1.87163	165.462	233.028	103.465	193.139	173.899	166.432
1.87273	165.603	233.311	103.398	193.139	174.168	166.903
1.87386	165.65	233.523	103.667	193.341	174.437	166.903
1.87497	165.768	233.593	103.869	193.61	174.37	166.903
1.87608	165.815	233.664	103.801	193.812	174.505	167.172
1.87722	165.886	233.946	103.936	194.215	174.706	167.441
1.87832	166.051	234.158	104.07	194.215	174.841	167.71
1.87945	166.145	234.37	104.003	194.552	175.11	167.912
1.88055	166.263	234.582	104.003	194.686	175.177	167.845
1.88164	166.452	234.653	104.407	194.821	175.312	168.046
1.88275	166.452	234.935	104.272	194.955	175.715	168.315
1.88386	166.64	235.147	104.407	195.292	175.783	168.585
1.885	166.805	235.077	104.743	195.628	175.715	168.652
1.88611	166.899	235.359	104.676	195.695	175.917	168.854
1.88721	166.994	235.5	104.81	195.897	176.321	168.854
1.88835	167.111	235.642	105.012	196.099	176.455	168.854
1.88944	167.182	235.642	105.147	196.368	176.523	169.19
1.8905	167.371	235.854	105.349	196.637	176.724	169.392
1.89161	167.441	235.995	105.416	196.906	176.926	169.661
1.8927	167.583	236.065	105.416	197.175	177.128	169.795
1.89383	167.7	236.419	105.349	197.243	177.263	169.997
1.89498	167.842	236.631	105.483	197.31	177.532	169.997
1.89613	167.96	236.701	105.819	197.646	177.599	170.199
1.89725	168.077	236.913	105.954	197.915	177.666	170.401
1.89834	168.172	237.266	106.089	198.453	177.801	170.468
1.89945	168.29	237.408	106.223	198.588	178.07	170.737
1.90054	168.29	237.549	106.358	198.723	178.204	170.805
1.90163	168.431	237.619	106.358	198.79	178.541	170.939
1.90275	168.572	237.761	106.425	198.924	178.81	171.208
1.90385	168.69	238.043	106.492	199.193	178.743	171.477
1.90495	168.902	238.185	106.694	199.463	179.012	171.545
1.90608	169.044	238.326	106.627	199.53	179.281	171.679
1.90719	169.114	238.396	106.694	199.799	179.483	171.746
1.90831	169.256	238.538	106.963	200.068	179.415	171.948
1.90941	169.35	238.75	107.098	200.203	179.684	172.15
1.91051	169.491	239.103	107.165	200.539	179.954	172.285
1.91165	169.609	239.173	107.367	200.673	180.223	172.419
1.91275	169.633	239.244	107.434	200.943	180.424	172.419
1.91387	169.727	239.173	107.501	201.346	180.492	172.755
1.91498	169.892	239.527	107.703	201.346	180.761	173.025
1.91606	169.986	239.739	107.703	201.615	180.828	173.294
1.91719	170.151	239.95	107.77	201.817	180.828	173.563
1.9183	170.222	240.304	108.039	201.952	181.097	173.495
1.91944	170.41	240.445	108.039	202.153	181.501	173.63
1.92055	170.505	240.586	108.039	202.49	181.568	173.764
1.92165	170.575	240.798	108.443	202.759	181.77	173.966
1.92278	170.693	240.869	108.443	202.826	181.972	174.101
1.92387	170.811	241.081	108.645	203.028	182.106	174.034
1.92496	170.952	241.081	108.847	203.297	182.241	174.303
1.92605	170.999	241.363	108.779	203.499	182.375	174.505
1.92714	171.141	241.575	108.914	203.633	182.577	174.908
1.92826	171.282	241.575	109.049	203.835	182.846	175.043
1.92941	171.4	241.646	109.116	204.104	182.914	174.908
1.93055	171.541	241.928	109.183	204.306	183.183	175.11
1.93168	171.636	242.211	109.183	204.508	183.25	175.379
1.93278	171.73	242.423	109.385	204.777	183.452	175.446
1.93387	171.801	242.564	109.519	204.912	183.721	175.648
1.93498	171.871	242.705	109.654	205.181	183.788	175.783
1.93607	171.989	242.846	109.788	205.517	183.99	175.984
1.93719	172.107	242.988	110.058	205.652	184.124	176.254
1.93829	172.272	243.129	110.058	205.719	184.124	176.321
1.9394	172.437	243.27	110.125	205.921	184.528	176.523
1.94052	172.578	243.553	110.327	206.324	184.73	176.724
1.94164	172.696	243.482	110.394	206.526	185.066	176.926
1.94275	172.79	243.623	110.327	206.661	185.201	176.994
1.94386	172.837	243.765	110.528	206.863	185.335	177.195
1.94498	172.955	243.977	110.73	207.132	185.47	177.33
1.94611	173.097	244.047	110.932	207.266	185.672	177.599
1.94722	173.167	244.118	110.932	207.535	186.008	177.666
1.94834	173.191	244.4	111.067	207.939	186.008	177.868
1.94945	173.356	244.754	111.268	208.141	186.143	177.935
1.95054	173.521	244.895	111.336	208.275	186.277	178.003
1.95166	173.686	245.036	111.336	208.41	186.479	178.204
1.95278	173.78	245.107	111.47	208.679	186.681	178.675
1.9539	173.803	245.248	111.605	208.881	186.883	178.877
1.95501	173.921	245.531	111.739	209.217	187.017	178.81
1.95611	174.039	245.672	111.807	209.419	187.354	178.944
1.95723	174.204	245.954	111.807	209.419	187.488	179.214
1.95833	174.322	246.096	112.008	209.621	187.623	179.281
1.95941	174.393	246.237	112.21	209.89	187.824	179.617
1.9605	174.557	246.308	112.143	210.226	188.094	179.684
1.96159	174.628	246.59	112.345	210.361	188.094	179.752
1.96271	174.746	246.731	112.547	210.63	188.295	180.155
1.96385	174.864	246.873	112.614	210.832	188.497	180.223
1.96499	175.005	247.014	112.547	210.966	188.834	180.424
1.96613	175.099	247.297	112.614	211.37	188.968	180.559
1.96722	175.264	247.508	113.018	211.504	189.103	180.761
1.96833	175.335	247.579	113.085	211.841	189.17	180.828
1.96945	175.429	247.579	113.287	211.975	189.17	181.03
1.97054	175.476	247.791	113.421	212.244	189.439	181.097
1.97165	175.547	248.074	113.354	212.446	189.775	181.299
1.97274	175.759	248.144	113.488	212.513	190.044	181.501
1.97385	175.948	248.144	113.556	212.715	190.246	181.635
1.97498	176.042	248.356	113.758	212.984	190.448	182.039
1.97609	176.136	248.568	113.892	213.253	190.583	182.106
1.97722	176.207	248.78	114.094	213.455	190.784	182.241
1.97831	176.301	248.992	114.094	213.859	190.852	182.241
1.97941	176.49	249.204	114.228	214.061	190.986	182.51
1.98054	176.584	249.345	114.363	214.128	191.121	182.846
1.98165	176.678	249.557	114.565	214.195	191.323	182.981
1.98276	176.702	249.416	114.632	214.599	191.39	182.981
1.98388	176.867	249.769	114.699	214.801	191.861	183.048
1.98498	177.032	249.981	114.767	214.935	192.13	183.586
1.98611	177.149	250.122	114.901	215.339	192.13	183.788
1.98722	177.244	250.051	115.036	215.541	192.332	183.923
1.98835	177.338	250.334	115.17	215.675	192.601	183.99
1.98945	177.409	250.475	115.103	215.877	192.735	184.057
1.99054	177.479	250.616	115.507	216.146	192.937	184.259
1.99168	177.597	250.828	115.708	216.348	193.004	184.394
1.99277	177.715	250.97	115.641	216.55	193.206	184.663
1.99385	177.809	251.252	115.708	216.819	193.408	184.73
1.99494	177.951	251.323	115.843	217.155	193.677	184.932
1.99603	178.116	251.676	115.91	217.357	193.946	185.268
1.99714	178.21	251.676	116.179	217.424	194.081	185.47
1.9983	178.328	251.605	116.314	217.626	194.148	185.47
1.99945	178.422	251.888	116.314	217.828	194.35	185.672
2.00058	178.563	252.312	116.314	218.232	194.484	185.739
2.00167	178.681	252.453	116.516	218.299	194.619	186.008
2.00278	178.705	252.806	116.718	218.702	194.888	186.21
2.00387	178.775	252.594	116.785	218.904	195.09	186.344
2.00496	178.87	252.594	116.718	218.972	195.157	186.479
2.00608	179.011	252.736	116.785	219.173	195.157	186.614
2.00717	179.176	252.947	117.121	219.375	195.493	186.883
2.00828	179.317	253.301	117.188	219.712	195.763	187.017
2.00941	179.435	253.513	117.256	219.846	196.032	187.152
2.01052	179.529	253.654	117.525	219.846	196.166	187.69
2.01164	179.647	253.583	117.794	220.182	196.368	187.421
2.01273	179.718	253.795	117.592	220.586	196.435	187.488
2.01384	179.836	253.936	117.659	220.855	196.637	187.757
2.01498	179.883	254.078	118.063	220.99	196.839	188.026
2.01609	180.001	254.431	118.063	221.192	196.973	188.295
2.0172	180.142	254.643	118.13	221.461	197.041	188.497
2.01831	180.213	254.572	118.399	221.73	197.512	188.699
2.01941	180.331	254.643	118.467	221.932	197.781	188.834
2.02053	180.448	254.925	118.467	222.066	197.713	188.901
2.02166	180.613	255.067	118.87	222.402	197.848	189.17
2.02278	180.755	255.349	119.005	222.672	198.117	189.304
2.02389	180.849	255.702	119.072	222.873	198.319	189.506
2.02499	180.99	255.702	118.938	223.008	198.521	189.708
2.02612	181.014	255.702	119.072	223.277	198.79	189.775
2.0272	181.085	255.702	119.207	223.411	199.059	189.91
2.02828	181.179	255.914	119.476	223.748	199.126	190.112
2.02937	181.297	256.197	119.543	223.95	199.328	190.112
2.03047	181.438	256.338	119.543	224.017	199.53	190.448
2.0316	181.627	256.55	119.678	224.286	199.597	190.448
2.03275	181.721	256.903	119.879	224.488	199.799	190.583
2.0339	181.792	256.762	119.947	224.69	200.068	190.919
2.03503	181.886	256.974	120.014	224.959	200.337	190.986
2.03612	181.98	257.186	120.216	225.43	200.472	191.323
2.03722	182.145	257.468	120.148	225.497	200.539	191.457
2.03833	182.263	257.609	120.35	225.766	200.875	191.659
2.0394	182.333	257.68	120.619	226.035	201.01	191.928
2.04052	182.357	257.609	120.754	226.102	201.212	191.995
2.04161	182.569	257.751	120.956	226.506	201.413	191.995
2.04272	182.687	258.033	120.888	226.775	201.548	192.332
2.04384	182.852	258.245	121.09	226.91	201.75	192.668
2.04496	182.97	258.457	121.158	227.044	201.884	192.87
2.04608	183.04	258.74	121.158	227.179	202.086	192.87
2.04719	183.111	258.81	121.225	227.582	202.221	192.937
2.04829	183.3	258.881	121.494	227.851	202.49	193.206
2.04942	183.37	259.022	121.561	228.053	202.624	193.408
2.05053	183.488	259.234	121.696	228.255	202.759	193.744
2.05166	183.582	259.375	121.898	228.457	202.893	193.677
2.05276	183.7	259.517	122.167	228.793	203.23	193.812
2.05386	183.771	259.587	122.234	229.197	203.499	194.081
2.05497	183.912	259.728	122.301	229.13	203.566	194.081
2.0561	184.006	260.011	122.436	229.399	203.768	194.417
2.05723	184.077	260.223	122.368	229.668	203.97	194.619
2.05833	184.195	260.223	122.638	229.802	204.172	194.821
2.05943	184.383	260.435	122.57	230.004	204.306	195.023
2.06056	184.478	260.505	122.772	230.071	204.508	195.157
2.06164	184.596	260.505	123.176	230.475	204.643	195.493
2.06273	184.619	260.717	123.176	230.744	204.71	195.359
2.06383	184.737	260.859	123.31	230.946	204.844	195.628
2.06492	184.855	261.071	123.243	231.215	205.45	195.964
2.06605	185.02	261.353	123.445	231.417	205.584	196.032
2.0672	185.09	261.494	123.445	231.686	205.652	196.099
2.06835	185.232	261.777	123.445	231.955	205.921	196.503
2.06947	185.302	261.918	123.512	232.224	206.055	196.503
2.07056	185.42	262.13	123.781	232.426	206.324	196.839
2.07166	185.538	262.13	123.848	232.628	206.324	196.906
2.07278	185.679	262.13	124.05	232.83	206.661	197.31
2.07388	185.774	262.201	124.252	233.166	206.93	197.444
2.07497	185.844	262.483	124.319	233.301	206.93	197.377
2.07607	185.986	262.766	124.319	233.57	207.266	197.646
2.07719	186.127	262.836	124.588	233.906	207.468	197.713
2.07832	186.221	262.978	124.79	233.973	207.737	198.05
2.07942	186.434	263.19	124.925	234.108	207.939	198.184
2.08054	186.457	263.331	124.925	234.377	208.006	198.521
2.08163	186.598	263.543	124.992	234.579	208.343	198.453
2.08273	186.669	263.684	125.127	234.848	208.544	198.79
2.08387	186.74	263.896	125.261	235.184	208.343	198.924
2.08498	186.834	264.108	125.463	235.251	208.679	198.992
2.0861	186.881	264.037	125.396	235.655	209.015	199.261
2.0872	186.952	264.249	125.665	235.857	209.217	199.53
2.08829	187.14	264.32	125.799	236.059	209.419	199.597
2.08942	187.305	264.32	125.732	236.395	209.486	199.732
2.09055	187.423	264.532	126.068	236.462	209.621	200.001
2.09167	187.47	264.956	126.136	236.866	209.822	200.135
2.09277	187.635	265.026	126.337	237.068	209.957	200.27
2.09386	187.753	265.238	126.472	237.202	210.226	200.539
2.09499	187.894	265.379	126.539	237.471	210.428	200.808
2.09608	187.942	265.379	126.539	237.673	210.697	200.943
2.09717	187.989	265.662	126.808	237.875	210.899	201.01
2.09826	188.13	265.591	127.01	238.211	210.832	201.212
2.09935	188.248	265.733	127.145	238.481	211.235	201.548
2.10049	188.413	266.086	127.145	238.682	211.572	201.548
2.10163	188.578	266.298	127.212	239.019	211.773	201.683
2.10278	188.696	266.368	127.279	239.086	211.773	202.019
2.10392	188.79	266.58	127.347	239.355	211.975	202.221
2.105	188.837	266.792	127.548	239.826	212.244	202.153
2.1061	188.955	266.721	127.885	240.028	212.513	202.423
2.1072	189.026	267.004	127.952	240.028	212.715	202.624
2.10829	189.073	267.075	127.952	240.028	212.715	202.893
2.10941	189.143	267.287	128.087	240.499	212.984	202.961
2.1105	189.379	267.428	128.221	240.835	212.984	203.297
2.11161	189.591	267.64	128.221	241.037	213.253	203.432
2.11273	189.662	267.781	128.423	241.306	213.59	203.566
2.11386	189.756	267.922	128.557	241.575	213.792	203.835
2.11499	189.827	267.993	128.759	241.844	213.993	203.903
2.11608	189.897	268.134	128.894	241.979	214.128	204.172
2.11719	190.039	268.558	128.961	242.18	214.397	204.306
2.11832	190.086	268.699	129.096	242.45	214.464	204.575
2.11942	190.157	268.699	129.096	242.719	214.666	204.643
2.12055	190.322	268.911	129.297	242.853	214.801	204.912
2.12164	190.439	269.052	129.432	243.055	215.137	204.979
2.12273	190.557	269.123	129.567	243.593	215.272	205.046
2.12386	190.675	269.335	129.701	243.795	215.541	205.315
2.12499	190.769	269.476	129.836	243.93	215.742	205.584
2.12611	190.863	269.476	129.97	243.997	215.81	205.786
2.12722	190.981	269.688	129.903	244.333	216.146	205.786
2.12831	191.099	269.759	130.037	244.535	216.348	205.988
2.12945	191.193	269.9	130.307	244.804	216.55	206.257
2.13054	191.335	270.041	130.307	244.939	216.886	206.728
2.13162	191.358	270.253	130.307	245.208	216.819	206.863
2.13271	191.405	270.465	130.643	245.41	217.021	206.863
2.1338	191.57	270.395	130.576	245.611	217.222	206.997
2.13493	191.735	270.536	130.777	245.88	217.424	207.266
2.13607	191.924	270.606	130.979	246.15	217.761	207.468
2.13723	191.924	270.748	130.912	246.217	217.895	207.67
2.13837	192.018	271.172	131.114	246.553	218.164	207.804
2.13945	192.112	271.383	131.316	246.822	218.164	208.073
2.14057	192.136	271.454	131.652	247.226	218.299	208.141
2.14166	192.23	271.595	131.854	247.495	218.635	208.208
2.14276	192.419	271.878	131.854	247.562	218.904	208.477
2.14386	192.466	271.807	131.719	247.697	218.972	208.679
2.14496	192.584	271.878	132.056	247.899	219.173	208.948
2.14608	192.772	272.019	132.19	248.302	219.51	209.284
2.1472	193.008	272.16	132.325	248.437	219.779	209.419
2.14831	193.078	272.372	132.392	248.773	219.779	209.755
2.14946	193.126	272.584	132.594	249.177	219.981	209.822
2.15054	193.291	272.726	132.661	249.311	220.25	209.89
2.15165	193.361	272.867	132.796	249.58	220.519	209.822
2.15277	193.408	273.079	132.863	249.782	220.519	210.092
2.15389	193.456	273.291	132.93	249.917	220.855	210.293
2.155	193.573	273.22	133.132	250.051	220.99	210.562
2.15609	193.715	273.432	133.132	250.455	221.259	210.697
2.15718	193.856	273.573	133.468	250.724	221.259	210.697
2.15831	193.997	273.644	133.603	251.06	221.797	210.832
2.15944	194.139	273.785	133.536	251.262	221.999	211.033
2.16057	194.233	273.926	133.603	251.33	221.999	211.37
2.16167	194.28	274.28	133.737	251.733	222.268	211.639
2.16276	194.422	274.491	133.872	251.868	222.402	211.706
2.16389	194.563	274.491	134.074	252.204	222.537	212.042
2.16498	194.61	274.491	134.276	252.473	222.739	212.379
2.16607	194.681	274.845	134.276	252.608	223.008	212.312
2.16716	194.728	274.845	134.41	252.877	223.008	212.513
2.16825	194.869	275.057	134.477	253.079	223.277	212.782
2.16938	195.058	275.339	134.545	253.213	223.546	212.917
2.17052	195.176	275.268	134.679	253.28	223.748	213.186
2.17167	195.293	275.41	134.747	253.482	223.882	213.388
2.1728	195.364	275.763	135.016	254.02	224.084	213.388
2.17389	195.506	275.904	135.15	254.357	224.421	213.455
2.17501	195.6	276.045	135.419	254.559	224.488	213.859
2.1761	195.6	276.116	135.419	254.828	224.757	214.128
2.17719	195.67	276.257	135.554	254.895	224.959	214.195
2.1783	195.835	276.116	135.756	255.097	225.093	214.33
2.1794	195.93	276.399	135.823	255.433	225.362	214.464
2.18051	196.047	276.681	135.957	255.635	225.564	214.868
2.18164	196.212	276.752	135.957	255.904	225.699	215.137
2.18274	196.307	276.822	136.159	256.24	225.901	215.07
2.18387	196.377	276.964	136.294	256.375	226.17	215.339
2.18496	196.519	277.105	136.428	256.51	226.304	215.473
2.18608	196.613	277.105	136.563	256.779	226.641	215.473
2.1872	196.684	277.176	136.697	257.048	226.842	215.81
2.18831	196.754	277.599	136.765	257.317	226.977	216.146
2.18944	196.896	277.811	136.832	257.653	227.112	216.213
2.19053	196.943	277.811	136.967	257.72	227.313	216.415
2.19162	197.084	277.953	137.168	257.99	227.515	216.752
2.19274	197.179	277.882	137.101	258.259	227.784	216.886
2.19387	197.296	278.235	137.303	258.393	227.851	217.021
2.195	197.367	278.376	137.37	258.729	228.053	217.088
2.19611	197.461	278.518	137.437	258.999	228.39	217.357
2.19722	197.556	278.73	137.639	259.402	228.524	217.492
2.19833	197.65	278.659	137.908	259.537	228.793	217.693
2.19942	197.791	278.941	137.976	259.671	228.995	217.895
2.20051	197.862	278.941	138.043	259.671	229.062	217.895
2.2016	197.933	279.153	138.312	260.075	229.331	217.962
2.20269	198.05	279.224	138.514	260.411	229.668	218.366
2.20382	198.239	279.436	138.581	260.68	229.87	218.635
2.20497	198.333	279.718	138.716	260.949	230.071	218.837
2.20613	198.404	279.577	138.716	261.084	230.139	218.904
2.20725	198.498	279.93	138.783	261.488	230.341	219.039
2.20833	198.616	280.142	139.052	261.757	230.475	219.375
2.20943	198.687	280.142	139.321	261.959	230.811	219.577
2.21054	198.757	280.213	139.388	261.959	230.946	219.913
2.21164	198.828	280.284	139.388	262.228	231.148	219.913
2.21275	198.993	280.425	139.657	262.631	231.282	220.048
2.21385	199.111	280.425	139.725	262.766	231.551	220.317
2.21496	199.229	280.637	139.725	262.968	231.888	220.653
2.21609	199.346	280.849	139.859	263.237	232.022	220.855
2.2172	199.464	281.203	140.128	263.64	232.157	220.855
[truncated: 17,890 more rows]
